# Supplementary material for: SHG-active luminescent thermometers based on chiral cyclometalated dicyanidoiridate(iii) complexes
Source: Inorg Chem Front. 2024 Jan 26;11(5):1366–80. doi: 10.1039/d3qi02482b (PMC10897766; doi:10.1039/d3qi02482b)
Supplement: QI-011-D3QI02482B-s002 [file QI-011-D3QI02482B-s002.cif]

# Electronic Supplementary Material (ESI) for Inorganic Chemistry Frontiers.
# This journal is © the Partner Organisations 2024

####################################################################### 
# 
# This file contains crystal structure data downloaded from the 
# Cambridge Structural Database (CSD) hosted by the Cambridge 
# Crystallographic Data Centre (CCDC).
# 
# Full information about CCDC data access policies and citation 
# guidelines are available at http://www.ccdc.cam.ac.uk/access/V1 
# 
# Audit and citation data items may have been added by the CCDC. 
# Please retain this information to preserve the provenance of 
# this file and to allow appropriate attribution of the data. 
# 
#######################################################################

data_shelx
_database_code_depnum_ccdc_archive 'CCDC 2297254'
loop_
_audit_author_name
_audit_author_address
'Jan Rzepiela'
;Faculty of Chemistry, Jagiellonian University
Poland
;
_audit_update_record             
;
2023-09-25 deposited with the CCDC.	2024-01-12 downloaded from the CCDC.
;

_audit_creation_date             2022-02-15T21:31:38-00:00
_audit_creation_method           'WinGX routine CIF_UPDATE'
_audit_conform_dict_name         cif_core.dic
_audit_conform_dict_version      2.4.3
_audit_conform_dict_location     ftp://ftp.iucr.org/pub/cif_core.dic

#----------------------------------------------------------------------------#
#                   CHEMICAL INFORMATION                                     #
#----------------------------------------------------------------------------#

_chemical_formula_moiety         'C47 H57 Ir La N9 O9, C2 H3 N'
_chemical_formula_sum            'C49 H60 Ir La N10 O9'
_chemical_formula_weight         1264.18
_chemical_absolute_configuration ad

#----------------------------------------------------------------------------#
#                   UNIT CELL INFORMATION                                    #
#----------------------------------------------------------------------------#

_symmetry_cell_setting           orthorhombic
_symmetry_space_group_name_H-M   'P 21 21 21'
_symmetry_space_group_name_Hall  'P 2ac 2ab'
_symmetry_Int_Tables_number      19
loop_
_symmetry_equiv_pos_as_xyz
'x, y, z'
'-x+1/2, -y, z+1/2'
'-x, y+1/2, -z+1/2'
'x+1/2, -y+1/2, -z'

_cell_length_a                   14.5078(3)
_cell_length_b                   16.0432(4)
_cell_length_c                   21.8900(4)
_cell_angle_alpha                90
_cell_angle_beta                 90
_cell_angle_gamma                90
_cell_volume                     5094.93(19)
_cell_formula_units_Z            4
_cell_measurement_temperature    100(2)
_cell_measurement_reflns_used    40778
_cell_measurement_theta_min      2.253
_cell_measurement_theta_max      26.368
_cell_measurement_wavelength     0.71073

#----------------------------------------------------------------------------#
#                   CRYSTAL INFORMATION                                      #
#----------------------------------------------------------------------------#

_exptl_crystal_description       needle
_exptl_crystal_colour            yellow
_exptl_crystal_size_max          0.31
_exptl_crystal_size_mid          0.08
_exptl_crystal_size_min          0.07
_exptl_crystal_density_diffrn    1.648
_exptl_crystal_density_method    'not measured'
_exptl_crystal_F_000             2520

#----------------------------------------------------------------------------#
#                   ABSORPTION CORRECTION                                    #
#----------------------------------------------------------------------------#

_exptl_absorpt_coefficient_mu    3.501
_exptl_absorpt_correction_type   multi-scan
_shelx_estimated_absorpt_T_min   0.41
_shelx_estimated_absorpt_T_max   0.792
_exptl_absorpt_correction_T_min  0.6134
_exptl_absorpt_correction_T_max  0.7454
_exptl_absorpt_process_details   'TWINABS (Sheldrick, 2009)'

#----------------------------------------------------------------------------#
#                   DATA COLLECTION                                          #
#----------------------------------------------------------------------------#

_diffrn_ambient_temperature      100(2)
_diffrn_radiation_wavelength     0.71073
_diffrn_radiation_type           MoK\a
_diffrn_radiation_probe          x-ray
_diffrn_radiation_monochromator  graphite
_diffrn_measurement_device_type  'D8Quest Eco Photon50'
_diffrn_measurement_method       \w
_diffrn_standards_number         0
_diffrn_standards_interval_time  0
_diffrn_standards_interval_count 0
_diffrn_standards_decay_%        0
_diffrn_reflns_av_R_equivalents  0.0476
_diffrn_reflns_av_unetI/netI     0.0567
_diffrn_reflns_number            40778
_diffrn_reflns_limit_h_min       -18
_diffrn_reflns_limit_h_max       18
_diffrn_reflns_limit_k_min       -20
_diffrn_reflns_limit_k_max       19
_diffrn_reflns_limit_l_min       -27
_diffrn_reflns_limit_l_max       26
_diffrn_reflns_theta_min         2.253
_diffrn_reflns_theta_max         26.368
_diffrn_reflns_theta_full        25.242
_diffrn_measured_fraction_theta_full 0.999
_diffrn_measured_fraction_theta_max 0.999
_diffrn_reflns_Laue_measured_fraction_full 0.999
_diffrn_reflns_Laue_measured_fraction_max 0.999
_diffrn_reflns_point_group_measured_fraction_full 0.995
_diffrn_reflns_point_group_measured_fraction_max 0.996
_reflns_Friedel_fraction_full    0.991
_reflns_Friedel_fraction_max     0.992
_reflns_Friedel_coverage         0.808
_reflns_number_total             10357
_reflns_number_gt                9763
_reflns_threshold_expression     'I > 2\s(I)'

#----------------------------------------------------------------------------#
#                   COMPUTER PROGRAMS USED                                   #
#----------------------------------------------------------------------------#

_computing_structure_refinement  'SHELXL-2014/7 (Sheldrick, 2014)'
_computing_molecular_graphics    'Ortep for Windows (Farrugia, 2012)'
_computing_publication_material  'WinGX publication routines (Farrugia, 2012)'

#----------------------------------------------------------------------------#
#                   STRUCTURE SOLUTION                                       #
#----------------------------------------------------------------------------#

_atom_sites_solution_hydrogens   mixed

#----------------------------------------------------------------------------#
#                   REFINEMENT INFORMATION                                   #
#----------------------------------------------------------------------------#

_refine_ls_structure_factor_coef Fsqd
_refine_ls_matrix_type           full
_refine_ls_weighting_scheme      calc
_refine_ls_weighting_details     
'w=1/[\s^2^(Fo^2^)+(0.0115P)^2^+10.5899P] where P=(Fo^2^+2Fc^2^)/3'
_refine_ls_hydrogen_treatment    mixed
_refine_ls_extinction_method     none
_refine_ls_number_reflns         10357
_refine_ls_number_parameters     641
_refine_ls_number_restraints     23
_refine_ls_number_constraints    0
_refine_ls_R_factor_all          0.0386
_refine_ls_R_factor_gt           0.0352
_refine_ls_wR_factor_ref         0.0678
_refine_ls_wR_factor_gt          0.0669
_refine_ls_goodness_of_fit_ref   1.059
_refine_ls_restrained_S_all      1.063
_refine_ls_shift/su_max          0.001
_refine_ls_shift/su_mean         0
_refine_ls_abs_structure_details 
;
 Flack x determined using 3934 quotients [(I+)-(I-)]/[(I+)+(I-)]
 (Parsons, Flack and Wagner, Acta Cryst. B69 (2013) 249-259).
;
_refine_ls_abs_structure_Flack   0.056(4)
_refine_diff_density_max         1.503
_refine_diff_density_min         -1.194
_refine_diff_density_rms         0.131

#----------------------------------------------------------------------------#
#                   CONSTRAINTS AND RESTRAINTS                               #
#----------------------------------------------------------------------------#


#----------------------------------------------------------------------------#
#                   ATOMIC TYPES, COORDINATES AND THERMAL PARAMETERS         #
#----------------------------------------------------------------------------#

loop_
_atom_type_symbol
_atom_type_description
_atom_type_scat_dispersion_real
_atom_type_scat_dispersion_imag
_atom_type_scat_source
C C 0.0033 0.0016 'International Tables Vol C Tables 4.2.6.8 and 6.1.1.4'
Ir Ir -1.4442 7.9887 'International Tables Vol C Tables 4.2.6.8 and 6.1.1.4'
La La -0.2871 2.4523 'International Tables Vol C Tables 4.2.6.8 and 6.1.1.4'
N N 0.0061 0.0033 'International Tables Vol C Tables 4.2.6.8 and 6.1.1.4'
O O 0.0106 0.006 'International Tables Vol C Tables 4.2.6.8 and 6.1.1.4'
H H 0 0 'International Tables Vol C Tables 4.2.6.8 and 6.1.1.4'

loop_
_atom_site_label
_atom_site_type_symbol
_atom_site_fract_x
_atom_site_fract_y
_atom_site_fract_z
_atom_site_U_iso_or_equiv
_atom_site_adp_type
_atom_site_occupancy
_atom_site_site_symmetry_order
_atom_site_calc_flag
_atom_site_refinement_flags_posn
_atom_site_refinement_flags_adp
_atom_site_refinement_flags_occupancy
_atom_site_disorder_assembly
_atom_site_disorder_group
Ir1 Ir 0.73951(2) 0.28146(2) 0.29337(2) 0.00988(7) Uani 1 1 d . . . . .
La1 La 0.60274(3) 0.62125(3) 0.27286(2) 0.01418(11) Uani 1 1 d . . . . .
N3 N 0.7825(4) 0.2630(4) 0.2042(3) 0.0125(13) Uani 1 1 d . . . . .
N4 N 0.7185(4) 0.2895(4) 0.3859(3) 0.0113(13) Uani 1 1 d . . . . .
O8 O 0.5865(4) 0.5684(4) 0.1687(2) 0.0195(13) Uani 1 1 d . . . . .
O4 O 0.6421(4) 0.7709(4) 0.3061(3) 0.0285(15) Uani 1 1 d . . . . .
N8 N 0.5144(5) 0.4496(5) 0.1368(3) 0.0184(15) Uani 1 1 d . . . . .
O1 O 0.6120(4) 0.5682(4) 0.3850(3) 0.0235(14) Uani 1 1 d . . . . .
O3 O 0.5075(4) 0.6613(4) 0.3704(3) 0.0263(15) Uani 1 1 d . . . . .
O9 O 0.4759(4) 0.5201(4) 0.2818(3) 0.0245(14) Uani 1 1 d . . . . .
O6 O 0.7100(4) 0.8645(4) 0.2503(3) 0.0390(18) Uani 1 1 d . . . . .
C1 C 0.7053(5) 0.4036(5) 0.2766(3) 0.0136(17) Uani 1 1 d . . . . .
N2 N 0.5371(4) 0.2109(4) 0.2661(3) 0.0183(14) Uani 1 1 d . . . . .
C3 C 0.8778(5) 0.3086(5) 0.3021(4) 0.0138(17) Uani 1 1 d . . . . .
C27 C 0.7423(5) 0.2198(5) 0.4190(3) 0.0145(15) Uani 1 1 d . . . . .
C2 C 0.6083(5) 0.2408(4) 0.2771(3) 0.0108(15) Uani 1 1 d . U . . .
N1 N 0.6826(5) 0.4724(4) 0.2701(3) 0.0213(16) Uani 1 1 d . U . . .
C8 C 0.9278(5) 0.3009(5) 0.2476(3) 0.0128(17) Uani 1 1 d . . . . .
C21 C 0.7727(5) 0.1622(5) 0.3189(3) 0.0109(15) Uani 1 1 d . . . . .
C31 C 0.6925(5) 0.3590(5) 0.4162(3) 0.0130(17) Uani 1 1 d . . . . .
H31 H 0.6745 0.4063 0.3929 0.016 Uiso 1 1 calc R U . . .
O5 O 0.6725(4) 0.7453(4) 0.2117(3) 0.0256(14) Uani 1 1 d . . . . .
C13 C 0.7279(5) 0.2367(4) 0.1589(3) 0.0147(17) Uani 1 1 d . . . . .
H13 H 0.6642 0.2283 0.1668 0.018 Uiso 1 1 calc R U . . .
N5 N 0.6762(5) 0.7947(5) 0.2551(4) 0.0235(17) Uani 1 1 d . . . . .
C5 C 1.0232(6) 0.3395(5) 0.3533(4) 0.0213(19) Uani 1 1 d . . . . .
H5 H 1.0554 0.3527 0.3898 0.026 Uiso 1 1 calc R U . . .
C26 C 0.7685(5) 0.1475(5) 0.3815(3) 0.0147(16) Uani 1 1 d . . . . .
C9 C 0.8744(5) 0.2753(5) 0.1941(3) 0.0146(16) Uani 1 1 d . . . . .
O2 O 0.5143(5) 0.5961(5) 0.4572(3) 0.0364(18) Uani 1 1 d . . . . .
N6 N 0.5432(5) 0.6078(5) 0.4057(3) 0.0247(17) Uani 1 1 d . . . . .
C43 C 0.4203(6) 0.4827(6) 0.1400(4) 0.027(2) Uani 1 1 d . . . . .
H43A H 0.3766 0.4397 0.1268 0.041 Uiso 1 1 calc R U . . .
H43B H 0.4065 0.4991 0.1822 0.041 Uiso 1 1 calc R U . . .
H43C H 0.415 0.5314 0.1132 0.041 Uiso 1 1 calc R U . . .
C28 C 0.7407(6) 0.2235(5) 0.4834(3) 0.0179(16) Uani 1 1 d . . . . .
H28 H 0.7562 0.175 0.5061 0.021 Uiso 1 1 calc R U . . .
C23 C 0.8206(6) 0.0180(5) 0.3068(4) 0.021(2) Uani 1 1 d . . . . .
H23 H 0.8396 -0.0262 0.2809 0.026 Uiso 1 1 calc R U . . .
C22 C 0.7992(5) 0.0955(5) 0.2823(4) 0.0168(18) Uani 1 1 d . . . . .
H22 H 0.8027 0.1032 0.2393 0.02 Uiso 1 1 calc R U . . .
C12 C 0.7610(5) 0.2213(5) 0.1010(3) 0.0174(16) Uani 1 1 d . . . . .
C30 C 0.6906(5) 0.3652(5) 0.4792(3) 0.0137(17) Uani 1 1 d . . . . .
N7 N 0.9060(5) 0.5780(4) 0.3169(3) 0.0257(17) Uani 1 1 d D . . . .
C10 C 0.9101(6) 0.2599(5) 0.1360(4) 0.0209(19) Uani 1 1 d . . . . .
H10 H 0.974 0.2688 0.1289 0.025 Uiso 1 1 calc R U . . .
O7 O 0.7687(4) 0.6369(4) 0.2962(4) 0.055(2) Uani 1 1 d D . . . .
C4 C 0.9268(6) 0.3286(5) 0.3548(4) 0.0163(18) Uani 1 1 d . . . . .
H4 H 0.8948 0.3351 0.3924 0.02 Uiso 1 1 calc R U . . .
C24 C 0.8140(6) 0.0058(5) 0.3690(4) 0.0207(19) Uani 1 1 d . . . . .
H24 H 0.8275 -0.0474 0.3858 0.025 Uiso 1 1 calc R U . . .
C35 C 0.6691(6) 0.4436(5) 0.5134(3) 0.0169(18) Uani 1 1 d . . . . .
H35 H 0.6526 0.4934 0.4882 0.02 Uiso 1 1 calc R U . . .
C17 C 0.7018(6) 0.1926(5) 0.0489(4) 0.0188(19) Uani 1 1 d . . . . .
H17 H 0.635 0.1831 0.0579 0.023 Uiso 1 1 calc R U . . .
C44 C 0.5260(6) 0.3645(6) 0.1158(4) 0.026(2) Uani 1 1 d . . . . .
H44A H 0.4655 0.3404 0.1065 0.039 Uiso 1 1 calc R U . . .
H44B H 0.5643 0.3641 0.0789 0.039 Uiso 1 1 calc R U . . .
H44C H 0.556 0.3315 0.1478 0.039 Uiso 1 1 calc R U . . .
C25 C 0.7882(6) 0.0692(5) 0.4064(4) 0.023(2) Uani 1 1 d . . . . .
H25 H 0.7836 0.0604 0.4492 0.027 Uiso 1 1 calc R U . . .
C33 C 0.6948(6) 0.3943(6) 0.6005(4) 0.023(2) Uani 1 1 d . . . . .
H33 H 0.6991 0.4063 0.6453 0.028 Uiso 1 1 calc R U . . .
C19 C 0.7419(7) 0.3394(5) -0.0017(4) 0.026(2) Uani 1 1 d . . . . .
H19A H 0.7876 0.3482 0.0306 0.039 Uiso 1 1 calc R U . . .
H19B H 0.7649 0.363 -0.0401 0.039 Uiso 1 1 calc R U . . .
H19C H 0.684 0.3669 0.0095 0.039 Uiso 1 1 calc R U . . .
C16 C 0.7547(7) 0.1197(5) 0.0166(3) 0.027(2) Uani 1 1 d . . . . .
H16A H 0.7915 0.0846 0.0447 0.032 Uiso 1 1 calc R U . . .
H16B H 0.7158 0.0853 -0.0107 0.032 Uiso 1 1 calc R U . . .
C34 C 0.7487(7) 0.4549(5) 0.5597(3) 0.0239(19) Uani 1 1 d . . . . .
H34A H 0.8089 0.4334 0.5455 0.029 Uiso 1 1 calc R U . . .
H34B H 0.7542 0.512 0.5764 0.029 Uiso 1 1 calc R U . . .
C14 C 0.8896(6) 0.2156(7) 0.0247(3) 0.029(2) Uani 1 1 d . . . . .
H14A H 0.9374 0.1716 0.0259 0.035 Uiso 1 1 calc R U . . .
H14B H 0.9181 0.2668 0.008 0.035 Uiso 1 1 calc R U . . .
C29 C 0.7173(5) 0.2949(5) 0.5144(3) 0.0170(18) Uani 1 1 d . . . . .
C6 C 1.0711(5) 0.3312(5) 0.2990(4) 0.0196(18) Uani 1 1 d . . . . .
H6 H 1.136 0.339 0.2983 0.024 Uiso 1 1 calc R U . . .
C32 C 0.7183(6) 0.3046(5) 0.5826(3) 0.022(2) Uani 1 1 d . . . . .
H32A H 0.7801 0.29 0.5985 0.026 Uiso 1 1 calc R U . . .
H32B H 0.6729 0.266 0.6011 0.026 Uiso 1 1 calc R U . . .
C37 C 0.5246(6) 0.3653(6) 0.5616(4) 0.029(2) Uani 1 1 d . . . . .
H37A H 0.5465 0.3132 0.5433 0.043 Uiso 1 1 calc R U . . .
H37B H 0.4967 0.3534 0.6015 0.043 Uiso 1 1 calc R U . . .
H37C H 0.4785 0.391 0.5348 0.043 Uiso 1 1 calc R U . . .
C38 C 0.5688(7) 0.5052(6) 0.5986(4) 0.033(2) Uani 1 1 d . . . . .
H38A H 0.6197 0.5445 0.6044 0.049 Uiso 1 1 calc R U . . .
H38B H 0.5224 0.53 0.5716 0.049 Uiso 1 1 calc R U . . .
H38C H 0.5406 0.4925 0.6383 0.049 Uiso 1 1 calc R U . . .
C11 C 0.8558(6) 0.2323(5) 0.0887(4) 0.0187(18) Uani 1 1 d . . . . .
C36 C 0.6054(6) 0.4247(6) 0.5699(3) 0.0221(19) Uani 1 1 d . . . . .
C7 C 1.0245(5) 0.3115(5) 0.2455(4) 0.0179(19) Uani 1 1 d . . . . .
H7 H 1.057 0.3053 0.2081 0.022 Uiso 1 1 calc R U . . .
C20 C 0.6539(6) 0.2332(6) -0.0602(4) 0.023(2) Uani 1 1 d . . . . .
H20A H 0.643 0.1733 -0.0654 0.035 Uiso 1 1 calc R U . . .
H20B H 0.5961 0.2607 -0.0489 0.035 Uiso 1 1 calc R U . . .
H20C H 0.677 0.2568 -0.0985 0.035 Uiso 1 1 calc R U . . .
C18 C 0.7251(6) 0.2468(5) -0.0098(4) 0.0210(19) Uani 1 1 d . . . . .
C40 C 0.8771(12) 0.5419(8) 0.3733(6) 0.078(5) Uani 1 1 d . . . . .
H40A H 0.9289 0.5123 0.3921 0.118 Uiso 1 1 calc R U . . .
H40B H 0.8558 0.5859 0.401 0.118 Uiso 1 1 calc R U . . .
H40C H 0.8266 0.5026 0.3657 0.118 Uiso 1 1 calc R U . . .
C15 C 0.8112(6) 0.1881(6) -0.0167(4) 0.027(2) Uani 1 1 d . . . . .
H15 H 0.8292 0.1746 -0.0597 0.032 Uiso 1 1 calc R U . . .
C41 C 0.9951(8) 0.5606(9) 0.2916(8) 0.088(6) Uani 1 1 d . . . . .
H41A H 1.0314 0.5284 0.3211 0.132 Uiso 1 1 calc R U . . .
H41B H 0.988 0.5284 0.2539 0.132 Uiso 1 1 calc R U . . .
H41C H 1.0268 0.6131 0.2826 0.132 Uiso 1 1 calc R U . . .
N9 N 0.3872(8) 0.4550(6) 0.3517(4) 0.052(3) Uani 1 1 d . . . . .
C46 C 0.4543(9) 0.4002(10) 0.3685(6) 0.070(4) Uani 1 1 d . . . . .
H46A H 0.4316 0.3649 0.4018 0.105 Uiso 1 1 calc R U . . .
H46B H 0.4708 0.3651 0.3335 0.105 Uiso 1 1 calc R U . . .
H46C H 0.5088 0.431 0.3823 0.105 Uiso 1 1 calc R U . . .
C47 C 0.2971(11) 0.4451(11) 0.3780(6) 0.090(5) Uani 1 1 d . . . . .
H47A H 0.2993 0.4023 0.4099 0.134 Uiso 1 1 calc R U . . .
H47B H 0.2771 0.4981 0.3959 0.134 Uiso 1 1 calc R U . . .
H47C H 0.2534 0.4282 0.3462 0.134 Uiso 1 1 calc R U . . .
C2S C 0.5056(8) 0.6796(8) 0.0565(6) 0.056(4) Uani 1 1 d . . . . .
H2S1 H 0.5298 0.663 0.0965 0.084 Uiso 1 1 calc R U . . .
H2S2 H 0.4492 0.7124 0.0621 0.084 Uiso 1 1 calc R U . . .
H2S3 H 0.5517 0.7135 0.0351 0.084 Uiso 1 1 calc R U . . .
C1S C 0.4858(10) 0.6082(13) 0.0218(6) 0.069(5) Uani 1 1 d . . . . .
N1S N 0.4720(13) 0.5489(11) -0.0056(6) 0.103(6) Uani 1 1 d . . . . .
C42 C 0.5872(6) 0.4934(5) 0.1517(3) 0.0136(17) Uani 1 1 d D U . . .
C39 C 0.8459(8) 0.6220(7) 0.2829(6) 0.050(3) Uani 1 1 d D . . . .
C45 C 0.4001(9) 0.5098(7) 0.3076(6) 0.052(3) Uani 1 1 d D . . . .
H2 H 0.648(4) 0.458(6) 0.146(5) 0.063 Uiso 1 1 d D U . . .
H3 H 0.886(3) 0.635(6) 0.241(2) 0.063 Uiso 1 1 d D U . . .
H1 H 0.342(5) 0.549(6) 0.302(5) 0.063 Uiso 1 1 d D U . . .

loop_
_atom_site_aniso_label
_atom_site_aniso_U_11
_atom_site_aniso_U_22
_atom_site_aniso_U_33
_atom_site_aniso_U_23
_atom_site_aniso_U_13
_atom_site_aniso_U_12
Ir1 0.00856(13) 0.01229(13) 0.00880(12) -0.00013(12) 0.00034(11) 0.00067(12)
La1 0.0123(2) 0.0134(2) 0.0169(2) 0.00206(19) -0.00031(18) 0.00145(19)
N3 0.012(3) 0.011(3) 0.015(3) -0.005(3) 0.001(3) 0.003(2)
N4 0.009(3) 0.014(3) 0.011(3) -0.001(3) 0.004(2) 0.000(3)
O8 0.022(3) 0.018(3) 0.018(3) 0.000(2) 0.000(3) 0.003(3)
O4 0.027(3) 0.026(4) 0.032(4) -0.008(3) 0.005(3) -0.005(3)
N8 0.019(4) 0.024(4) 0.012(4) 0.001(3) 0.002(3) -0.002(3)
O1 0.022(3) 0.030(4) 0.019(3) -0.003(3) -0.004(3) 0.013(3)
O3 0.026(4) 0.030(4) 0.023(3) 0.005(3) 0.005(3) 0.010(3)
O9 0.017(3) 0.027(3) 0.029(4) 0.006(3) 0.005(3) -0.011(3)
O6 0.031(4) 0.017(4) 0.070(5) -0.001(3) 0.014(3) -0.008(3)
C1 0.012(4) 0.020(4) 0.009(4) 0.001(3) 0.005(3) 0.002(3)
N2 0.021(3) 0.017(4) 0.017(3) -0.002(3) 0.000(3) 0.001(3)
C3 0.007(3) 0.015(4) 0.019(4) 0.000(3) -0.001(3) 0.000(3)
C27 0.011(4) 0.016(4) 0.016(3) 0.003(3) -0.001(3) 0.000(4)
C2 0.0108(19) 0.0112(19) 0.0104(19) 0.0003(13) -0.0006(13) 0.0012(13)
N1 0.0217(19) 0.021(2) 0.0209(19) -0.0003(13) 0.0000(13) 0.0010(13)
C8 0.013(4) 0.011(4) 0.015(4) 0.004(3) 0.002(3) 0.001(3)
C21 0.009(4) 0.019(4) 0.005(3) 0.000(3) -0.002(3) -0.001(3)
C31 0.010(4) 0.017(5) 0.012(4) 0.002(3) 0.003(3) 0.002(3)
O5 0.033(3) 0.028(3) 0.016(3) -0.003(3) 0.007(3) -0.008(3)
C13 0.012(4) 0.012(4) 0.020(4) 0.001(3) -0.005(3) 0.004(3)
N5 0.013(3) 0.018(4) 0.039(5) 0.001(3) 0.004(3) -0.004(3)
C5 0.020(5) 0.021(5) 0.023(5) -0.004(4) -0.004(4) -0.005(4)
C26 0.006(4) 0.015(4) 0.023(4) 0.000(3) 0.000(3) 0.001(3)
C9 0.015(4) 0.016(4) 0.013(4) -0.002(3) 0.006(3) 0.000(3)
O2 0.040(4) 0.054(5) 0.015(3) 0.007(3) 0.005(3) 0.021(4)
N6 0.024(4) 0.031(5) 0.019(4) -0.001(3) -0.003(3) -0.001(4)
C43 0.018(5) 0.033(6) 0.031(5) 0.006(4) -0.004(4) 0.002(4)
C28 0.017(4) 0.021(4) 0.016(4) 0.005(3) -0.003(3) 0.000(4)
C23 0.017(4) 0.011(4) 0.036(6) -0.006(4) 0.004(4) 0.001(3)
C22 0.014(4) 0.019(4) 0.017(5) 0.000(3) -0.003(3) -0.003(3)
C12 0.019(4) 0.019(4) 0.014(3) 0.001(3) -0.001(3) 0.000(4)
C30 0.010(4) 0.016(4) 0.014(4) 0.000(3) -0.001(3) 0.001(3)
N7 0.021(4) 0.017(4) 0.038(5) -0.005(3) 0.002(4) 0.003(3)
C10 0.016(4) 0.026(5) 0.020(4) 0.002(3) -0.001(3) 0.002(4)
O7 0.013(3) 0.043(4) 0.109(6) 0.011(4) -0.005(5) -0.002(3)
C4 0.021(4) 0.009(4) 0.019(4) 0.000(3) 0.001(3) 0.003(3)
C24 0.026(5) 0.008(4) 0.028(5) 0.007(3) -0.005(4) 0.002(4)
C35 0.028(5) 0.016(4) 0.006(4) -0.004(3) -0.003(3) 0.000(4)
C17 0.023(4) 0.022(5) 0.011(4) 0.000(3) 0.001(3) -0.003(3)
C44 0.019(5) 0.036(6) 0.023(5) -0.007(4) 0.004(4) 0.001(4)
C25 0.025(5) 0.018(5) 0.025(5) 0.005(4) -0.001(4) -0.004(4)
C33 0.029(5) 0.027(5) 0.013(4) -0.002(4) 0.000(4) 0.000(4)
C19 0.024(5) 0.028(5) 0.025(4) 0.004(3) -0.007(4) -0.006(5)
C16 0.037(6) 0.024(4) 0.020(4) -0.010(3) -0.005(4) 0.009(5)
C34 0.027(5) 0.029(5) 0.016(4) -0.004(3) -0.009(4) 0.000(4)
C14 0.027(5) 0.047(6) 0.014(4) 0.001(4) 0.006(4) 0.011(5)
C29 0.016(4) 0.021(5) 0.014(4) 0.005(3) -0.002(3) -0.001(3)
C6 0.013(4) 0.020(5) 0.026(5) -0.002(4) -0.001(4) -0.005(3)
C32 0.021(5) 0.032(5) 0.012(4) 0.005(3) 0.003(3) -0.001(4)
C37 0.024(5) 0.036(6) 0.027(5) -0.007(4) 0.007(4) 0.005(4)
C38 0.042(6) 0.034(6) 0.023(5) -0.001(4) 0.008(4) 0.005(5)
C11 0.020(4) 0.014(5) 0.022(4) 0.001(3) 0.003(3) -0.001(3)
C36 0.029(5) 0.030(5) 0.007(4) 0.000(3) 0.001(4) 0.006(4)
C7 0.011(4) 0.023(5) 0.019(4) 0.002(3) 0.007(3) 0.005(3)
C20 0.026(5) 0.033(6) 0.012(4) 0.001(4) -0.001(3) 0.000(4)
C18 0.022(5) 0.026(5) 0.016(4) 0.001(3) -0.001(3) 0.001(4)
C40 0.150(16) 0.047(9) 0.038(8) -0.009(6) 0.005(9) 0.039(9)
C15 0.027(5) 0.040(6) 0.015(5) -0.006(4) 0.004(4) 0.004(4)
C41 0.044(7) 0.062(9) 0.158(16) -0.039(11) 0.041(10) 0.004(7)
N9 0.066(7) 0.049(6) 0.042(6) 0.019(5) -0.009(5) -0.032(6)
C46 0.066(9) 0.101(13) 0.043(8) -0.027(8) -0.013(7) -0.018(9)
C47 0.102(13) 0.123(15) 0.044(8) -0.005(9) 0.040(8) 0.006(11)
C2S 0.038(7) 0.064(9) 0.065(9) 0.030(7) -0.006(6) -0.001(6)
C1S 0.072(10) 0.108(15) 0.028(8) 0.046(8) 0.004(7) -0.004(10)
N1S 0.156(16) 0.121(14) 0.033(8) 0.014(8) 0.021(8) -0.024(12)
C42 0.017(4) 0.021(4) 0.003(3) 0.004(3) 0.001(3) 0.004(3)
C39 0.048(7) 0.032(6) 0.071(9) -0.009(7) -0.011(6) -0.010(5)
C45 0.054(8) 0.046(7) 0.057(8) 0.007(6) -0.012(7) -0.013(6)


#----------------------------------------------------------------------------#
#                   MOLECULAR GEOMETRY                                       #
#----------------------------------------------------------------------------#

_geom_special_details            
;
 All esds (except the esd in the dihedral angle between two l.s. planes)
 are estimated using the full covariance matrix.  The cell esds are taken
 into account individually in the estimation of esds in distances, angles
 and torsion angles; correlations between esds in cell parameters are only
 used when they are defined by crystal symmetry.  An approximate (isotropic)
 treatment of cell esds is used for estimating esds involving l.s. planes.
;
loop_
_geom_bond_atom_site_label_1
_geom_bond_atom_site_label_2
_geom_bond_distance
_geom_bond_site_symmetry_2
_geom_bond_publ_flag
Ir1 C2 2.044(7) . ?
Ir1 C21 2.051(8) . ?
Ir1 N4 2.053(6) . ?
Ir1 C1 2.055(8) . ?
Ir1 C3 2.062(7) . ?
Ir1 N3 2.069(6) . ?
La1 O8 2.443(5) . ?
La1 O9 2.461(5) . ?
La1 O7 2.475(7) . ?
La1 O4 2.573(6) . ?
La1 O1 2.601(6) . ?
La1 O5 2.604(6) . ?
La1 O3 2.624(6) . ?
La1 N2 2.629(7) 3_655 ?
La1 N1 2.655(7) . ?
La1 N5 3.006(7) . ?
La1 N6 3.040(7) . ?
N3 C13 1.339(9) . ?
N3 C9 1.365(9) . ?
N4 C31 1.350(10) . ?
N4 C27 1.377(10) . ?
O8 C42 1.261(9) . ?
O4 N5 1.279(9) . ?
N8 C42 1.311(10) . ?
N8 C44 1.450(11) . ?
N8 C43 1.466(11) . ?
O1 N6 1.267(9) . ?
O3 N6 1.265(9) . ?
O9 C45 1.247(14) . ?
O6 N5 1.227(9) . ?
C1 N1 1.160(10) . ?
N2 C2 1.164(9) . ?
N2 La1 2.629(7) 3_645 ?
C3 C4 1.393(11) . ?
C3 C8 1.402(10) . ?
C27 C28 1.412(9) . ?
C27 C26 1.469(10) . ?
C8 C7 1.413(11) . ?
C8 C9 1.464(10) . ?
C21 C22 1.390(10) . ?
C21 C26 1.393(10) . ?
C31 C30 1.384(10) . ?
C31 H31 0.95 . ?
O5 N5 1.239(9) . ?
C13 C12 1.375(10) . ?
C13 H13 0.95 . ?
C5 C6 1.383(12) . ?
C5 C4 1.409(11) . ?
C5 H5 0.95 . ?
C26 C25 1.399(11) . ?
C9 C10 1.395(10) . ?
O2 N6 1.218(9) . ?
C43 H43A 0.98 . ?
C43 H43B 0.98 . ?
C43 H43C 0.98 . ?
C28 C29 1.375(11) . ?
C28 H28 0.95 . ?
C23 C24 1.378(12) . ?
C23 C22 1.390(11) . ?
C23 H23 0.95 . ?
C22 H22 0.95 . ?
C12 C11 1.412(11) . ?
C12 C17 1.501(11) . ?
C30 C29 1.419(11) . ?
C30 C35 1.496(11) . ?
N7 C39 1.346(14) . ?
N7 C40 1.427(15) . ?
N7 C41 1.434(13) . ?
C10 C11 1.375(11) . ?
C10 H10 0.95 . ?
O7 C39 1.181(12) . ?
C4 H4 0.95 . ?
C24 C25 1.358(12) . ?
C24 H24 0.95 . ?
C35 C34 1.547(11) . ?
C35 C36 1.574(11) . ?
C35 H35 1 . ?
C17 C16 1.566(11) . ?
C17 C18 1.588(11) . ?
C17 H17 1 . ?
C44 H44A 0.98 . ?
C44 H44B 0.98 . ?
C44 H44C 0.98 . ?
C25 H25 0.95 . ?
C33 C32 1.531(12) . ?
C33 C34 1.534(12) . ?
C33 C36 1.540(12) . ?
C33 H33 1 . ?
C19 C18 1.516(12) . ?
C19 H19A 0.98 . ?
C19 H19B 0.98 . ?
C19 H19C 0.98 . ?
C16 C15 1.551(13) . ?
C16 H16A 0.99 . ?
C16 H16B 0.99 . ?
C34 H34A 0.99 . ?
C34 H34B 0.99 . ?
C14 C11 1.508(11) . ?
C14 C15 1.522(12) . ?
C14 H14A 0.99 . ?
C14 H14B 0.99 . ?
C29 C32 1.501(11) . ?
C6 C7 1.389(11) . ?
C6 H6 0.95 . ?
C32 H32A 0.99 . ?
C32 H32B 0.99 . ?
C37 C36 1.522(13) . ?
C37 H37A 0.98 . ?
C37 H37B 0.98 . ?
C37 H37C 0.98 . ?
C38 C36 1.530(12) . ?
C38 H38A 0.98 . ?
C38 H38B 0.98 . ?
C38 H38C 0.98 . ?
C7 H7 0.95 . ?
C20 C18 1.527(11) . ?
C20 H20A 0.98 . ?
C20 H20B 0.98 . ?
C20 H20C 0.98 . ?
C18 C15 1.571(12) . ?
C40 H40A 0.98 . ?
C40 H40B 0.98 . ?
C40 H40C 0.98 . ?
C15 H15 1 . ?
C41 H41A 0.98 . ?
C41 H41B 0.98 . ?
C41 H41C 0.98 . ?
N9 C45 1.319(14) . ?
N9 C46 1.364(17) . ?
N9 C47 1.438(17) . ?
C46 H46A 0.98 . ?
C46 H46B 0.98 . ?
C46 H46C 0.98 . ?
C47 H47A 0.98 . ?
C47 H47B 0.98 . ?
C47 H47C 0.98 . ?
C2S C1S 1.41(2) . ?
C2S H2S1 0.98 . ?
C2S H2S2 0.98 . ?
C2S H2S3 0.98 . ?
C1S N1S 1.14(2) . ?
C42 H2 1.050(14) . ?
C39 H3 1.100(13) . ?
C45 H1 1.055(14) . ?

loop_
_geom_angle_atom_site_label_1
_geom_angle_atom_site_label_2
_geom_angle_atom_site_label_3
_geom_angle
_geom_angle_site_symmetry_1
_geom_angle_site_symmetry_3
_geom_angle_publ_flag
C2 Ir1 C21 88.2(3) . . ?
C2 Ir1 N4 93.1(3) . . ?
C21 Ir1 N4 79.9(3) . . ?
C2 Ir1 C1 92.8(3) . . ?
C21 Ir1 C1 174.5(3) . . ?
N4 Ir1 C1 94.6(3) . . ?
C2 Ir1 C3 171.9(3) . . ?
C21 Ir1 C3 86.7(3) . . ?
N4 Ir1 C3 92.3(3) . . ?
C1 Ir1 C3 92.9(3) . . ?
C2 Ir1 N3 94.1(2) . . ?
C21 Ir1 N3 93.0(2) . . ?
N4 Ir1 N3 169.8(2) . . ?
C1 Ir1 N3 92.3(3) . . ?
C3 Ir1 N3 79.9(3) . . ?
O8 La1 O9 76.9(2) . . ?
O8 La1 O7 108.8(2) . . ?
O9 La1 O7 141.1(2) . . ?
O8 La1 O4 127.49(19) . . ?
O9 La1 O4 139.35(19) . . ?
O7 La1 O4 68.3(2) . . ?
O8 La1 O1 140.50(18) . . ?
O9 La1 O1 75.4(2) . . ?
O7 La1 O1 77.8(2) . . ?
O4 La1 O1 91.6(2) . . ?
O8 La1 O5 79.78(19) . . ?
O9 La1 O5 146.66(19) . . ?
O7 La1 O5 69.5(2) . . ?
O4 La1 O5 49.14(18) . . ?
O1 La1 O5 135.69(19) . . ?
O8 La1 O3 142.5(2) . . ?
O9 La1 O3 72.7(2) . . ?
O7 La1 O3 108.6(3) . . ?
O4 La1 O3 70.03(19) . . ?
O1 La1 O3 48.65(18) . . ?
O5 La1 O3 115.88(19) . . ?
O8 La1 N2 79.2(2) . 3_655 ?
O9 La1 N2 79.0(2) . 3_655 ?
O7 La1 N2 139.6(2) . 3_655 ?
O4 La1 N2 75.7(2) . 3_655 ?
O1 La1 N2 121.70(19) . 3_655 ?
O5 La1 N2 73.41(19) . 3_655 ?
O3 La1 N2 74.0(2) . 3_655 ?
O8 La1 N1 73.1(2) . . ?
O9 La1 N1 74.6(2) . . ?
O7 La1 N1 70.8(2) . . ?
O4 La1 N1 138.5(2) . . ?
O1 La1 N1 72.8(2) . . ?
O5 La1 N1 120.4(2) . . ?
O3 La1 N1 117.9(2) . . ?
N2 La1 N1 145.2(2) 3_655 . ?
O8 La1 N5 103.6(2) . . ?
O9 La1 N5 152.37(19) . . ?
O7 La1 N5 65.6(2) . . ?
O4 La1 N5 25.00(19) . . ?
O1 La1 N5 114.0(2) . . ?
O5 La1 N5 24.19(18) . . ?
O3 La1 N5 93.8(2) . . ?
N2 La1 N5 74.0(2) 3_655 . ?
N1 La1 N5 132.5(2) . . ?
O8 La1 N6 147.2(2) . . ?
O9 La1 N6 70.4(2) . . ?
O7 La1 N6 94.9(2) . . ?
O4 La1 N6 81.9(2) . . ?
O1 La1 N6 24.40(18) . . ?
O5 La1 N6 131.0(2) . . ?
O3 La1 N6 24.41(19) . . ?
N2 La1 N6 97.5(2) 3_655 . ?
N1 La1 N6 94.7(2) . . ?
N5 La1 N6 106.9(2) . . ?
C13 N3 C9 120.1(6) . . ?
C13 N3 Ir1 124.5(5) . . ?
C9 N3 Ir1 115.3(5) . . ?
C31 N4 C27 119.0(6) . . ?
C31 N4 Ir1 125.3(5) . . ?
C27 N4 Ir1 115.4(5) . . ?
C42 O8 La1 127.3(5) . . ?
N5 O4 La1 96.8(5) . . ?
C42 N8 C44 119.4(7) . . ?
C42 N8 C43 123.0(7) . . ?
C44 N8 C43 117.7(7) . . ?
N6 O1 La1 97.6(5) . . ?
N6 O3 La1 96.6(5) . . ?
C45 O9 La1 141.5(7) . . ?
N1 C1 Ir1 176.0(7) . . ?
C2 N2 La1 167.7(6) . 3_645 ?
C4 C3 C8 117.4(7) . . ?
C4 C3 Ir1 128.5(6) . . ?
C8 C3 Ir1 113.9(5) . . ?
N4 C27 C28 119.1(7) . . ?
N4 C27 C26 114.4(6) . . ?
C28 C27 C26 126.5(7) . . ?
N2 C2 Ir1 173.9(6) . . ?
C1 N1 La1 167.5(6) . . ?
C3 C8 C7 122.0(7) . . ?
C3 C8 C9 115.6(7) . . ?
C7 C8 C9 122.2(7) . . ?
C22 C21 C26 116.7(7) . . ?
C22 C21 Ir1 128.7(5) . . ?
C26 C21 Ir1 114.5(5) . . ?
N4 C31 C30 123.6(7) . . ?
N4 C31 H31 118.2 . . ?
C30 C31 H31 118.2 . . ?
N5 O5 La1 96.4(4) . . ?
N3 C13 C12 122.2(7) . . ?
N3 C13 H13 118.9 . . ?
C12 C13 H13 118.9 . . ?
O6 N5 O5 122.3(7) . . ?
O6 N5 O4 120.2(8) . . ?
O5 N5 O4 117.5(7) . . ?
O6 N5 La1 176.3(6) . . ?
O5 N5 La1 59.4(4) . . ?
O4 N5 La1 58.2(4) . . ?
C6 C5 C4 120.4(8) . . ?
C6 C5 H5 119.8 . . ?
C4 C5 H5 119.8 . . ?
C21 C26 C25 121.7(7) . . ?
C21 C26 C27 115.3(7) . . ?
C25 C26 C27 123.0(7) . . ?
N3 C9 C10 119.1(7) . . ?
N3 C9 C8 115.3(6) . . ?
C10 C9 C8 125.6(7) . . ?
O2 N6 O3 121.9(8) . . ?
O2 N6 O1 121.7(8) . . ?
O3 N6 O1 116.4(7) . . ?
O2 N6 La1 173.9(6) . . ?
O3 N6 La1 59.0(4) . . ?
O1 N6 La1 58.0(4) . . ?
N8 C43 H43A 109.5 . . ?
N8 C43 H43B 109.5 . . ?
H43A C43 H43B 109.5 . . ?
N8 C43 H43C 109.5 . . ?
H43A C43 H43C 109.5 . . ?
H43B C43 H43C 109.5 . . ?
C29 C28 C27 122.2(7) . . ?
C29 C28 H28 118.9 . . ?
C27 C28 H28 118.9 . . ?
C24 C23 C22 119.6(8) . . ?
C24 C23 H23 120.2 . . ?
C22 C23 H23 120.2 . . ?
C23 C22 C21 121.8(8) . . ?
C23 C22 H22 119.1 . . ?
C21 C22 H22 119.1 . . ?
C13 C12 C11 119.5(7) . . ?
C13 C12 C17 123.7(7) . . ?
C11 C12 C17 116.7(7) . . ?
C31 C30 C29 118.7(7) . . ?
C31 C30 C35 124.2(7) . . ?
C29 C30 C35 117.0(7) . . ?
C39 N7 C40 120.1(10) . . ?
C39 N7 C41 118.2(11) . . ?
C40 N7 C41 121.3(11) . . ?
C11 C10 C9 122.0(8) . . ?
C11 C10 H10 119 . . ?
C9 C10 H10 119 . . ?
C39 O7 La1 148.3(8) . . ?
C3 C4 C5 121.1(8) . . ?
C3 C4 H4 119.5 . . ?
C5 C4 H4 119.5 . . ?
C25 C24 C23 120.5(8) . . ?
C25 C24 H24 119.7 . . ?
C23 C24 H24 119.7 . . ?
C30 C35 C34 105.7(7) . . ?
C30 C35 C36 110.7(7) . . ?
C34 C35 C36 86.9(6) . . ?
C30 C35 H35 116.5 . . ?
C34 C35 H35 116.5 . . ?
C36 C35 H35 116.5 . . ?
C12 C17 C16 107.0(7) . . ?
C12 C17 C18 109.0(7) . . ?
C16 C17 C18 86.5(6) . . ?
C12 C17 H17 116.8 . . ?
C16 C17 H17 116.8 . . ?
C18 C17 H17 116.8 . . ?
N8 C44 H44A 109.5 . . ?
N8 C44 H44B 109.5 . . ?
H44A C44 H44B 109.5 . . ?
N8 C44 H44C 109.5 . . ?
H44A C44 H44C 109.5 . . ?
H44B C44 H44C 109.5 . . ?
C24 C25 C26 119.6(8) . . ?
C24 C25 H25 120.2 . . ?
C26 C25 H25 120.2 . . ?
C32 C33 C34 109.5(7) . . ?
C32 C33 C36 112.0(7) . . ?
C34 C33 C36 88.6(7) . . ?
C32 C33 H33 114.7 . . ?
C34 C33 H33 114.7 . . ?
C36 C33 H33 114.7 . . ?
C18 C19 H19A 109.5 . . ?
C18 C19 H19B 109.5 . . ?
H19A C19 H19B 109.5 . . ?
C18 C19 H19C 109.5 . . ?
H19A C19 H19C 109.5 . . ?
H19B C19 H19C 109.5 . . ?
C15 C16 C17 86.8(6) . . ?
C15 C16 H16A 114.2 . . ?
C17 C16 H16A 114.2 . . ?
C15 C16 H16B 114.2 . . ?
C17 C16 H16B 114.2 . . ?
H16A C16 H16B 111.3 . . ?
C33 C34 C35 85.9(6) . . ?
C33 C34 H34A 114.3 . . ?
C35 C34 H34A 114.3 . . ?
C33 C34 H34B 114.3 . . ?
C35 C34 H34B 114.3 . . ?
H34A C34 H34B 111.5 . . ?
C11 C14 C15 111.2(7) . . ?
C11 C14 H14A 109.4 . . ?
C15 C14 H14A 109.4 . . ?
C11 C14 H14B 109.4 . . ?
C15 C14 H14B 109.4 . . ?
H14A C14 H14B 108 . . ?
C28 C29 C30 117.5(7) . . ?
C28 C29 C32 125.1(7) . . ?
C30 C29 C32 117.4(7) . . ?
C5 C6 C7 120.1(7) . . ?
C5 C6 H6 119.9 . . ?
C7 C6 H6 119.9 . . ?
C29 C32 C33 110.5(7) . . ?
C29 C32 H32A 109.5 . . ?
C33 C32 H32A 109.5 . . ?
C29 C32 H32B 109.5 . . ?
C33 C32 H32B 109.5 . . ?
H32A C32 H32B 108.1 . . ?
C36 C37 H37A 109.5 . . ?
C36 C37 H37B 109.5 . . ?
H37A C37 H37B 109.5 . . ?
C36 C37 H37C 109.5 . . ?
H37A C37 H37C 109.5 . . ?
H37B C37 H37C 109.5 . . ?
C36 C38 H38A 109.5 . . ?
C36 C38 H38B 109.5 . . ?
H38A C38 H38B 109.5 . . ?
C36 C38 H38C 109.5 . . ?
H38A C38 H38C 109.5 . . ?
H38B C38 H38C 109.5 . . ?
C10 C11 C12 117.0(7) . . ?
C10 C11 C14 124.7(7) . . ?
C12 C11 C14 118.2(7) . . ?
C37 C36 C38 108.0(8) . . ?
C37 C36 C33 120.2(8) . . ?
C38 C36 C33 112.4(7) . . ?
C37 C36 C35 118.6(7) . . ?
C38 C36 C35 111.4(7) . . ?
C33 C36 C35 84.7(6) . . ?
C6 C7 C8 118.9(7) . . ?
C6 C7 H7 120.6 . . ?
C8 C7 H7 120.6 . . ?
C18 C20 H20A 109.5 . . ?
C18 C20 H20B 109.5 . . ?
H20A C20 H20B 109.5 . . ?
C18 C20 H20C 109.5 . . ?
H20A C20 H20C 109.5 . . ?
H20B C20 H20C 109.5 . . ?
C19 C18 C20 109.4(7) . . ?
C19 C18 C15 118.1(8) . . ?
C20 C18 C15 112.4(7) . . ?
C19 C18 C17 118.5(7) . . ?
C20 C18 C17 111.2(7) . . ?
C15 C18 C17 85.4(6) . . ?
N7 C40 H40A 109.5 . . ?
N7 C40 H40B 109.5 . . ?
H40A C40 H40B 109.5 . . ?
N7 C40 H40C 109.5 . . ?
H40A C40 H40C 109.5 . . ?
H40B C40 H40C 109.5 . . ?
C14 C15 C16 108.6(7) . . ?
C14 C15 C18 111.2(7) . . ?
C16 C15 C18 87.6(7) . . ?
C14 C15 H15 115.4 . . ?
C16 C15 H15 115.4 . . ?
C18 C15 H15 115.4 . . ?
N7 C41 H41A 109.5 . . ?
N7 C41 H41B 109.5 . . ?
H41A C41 H41B 109.5 . . ?
N7 C41 H41C 109.5 . . ?
H41A C41 H41C 109.5 . . ?
H41B C41 H41C 109.5 . . ?
C45 N9 C46 121.8(13) . . ?
C45 N9 C47 119.7(13) . . ?
C46 N9 C47 118.0(11) . . ?
N9 C46 H46A 109.5 . . ?
N9 C46 H46B 109.5 . . ?
H46A C46 H46B 109.5 . . ?
N9 C46 H46C 109.5 . . ?
H46A C46 H46C 109.5 . . ?
H46B C46 H46C 109.5 . . ?
N9 C47 H47A 109.5 . . ?
N9 C47 H47B 109.5 . . ?
H47A C47 H47B 109.5 . . ?
N9 C47 H47C 109.5 . . ?
H47A C47 H47C 109.5 . . ?
H47B C47 H47C 109.5 . . ?
C1S C2S H2S1 109.5 . . ?
C1S C2S H2S2 109.5 . . ?
H2S1 C2S H2S2 109.5 . . ?
C1S C2S H2S3 109.5 . . ?
H2S1 C2S H2S3 109.5 . . ?
H2S2 C2S H2S3 109.5 . . ?
N1S C1S C2S 177.8(19) . . ?
O8 C42 N8 125.4(8) . . ?
O8 C42 H2 124(6) . . ?
N8 C42 H2 111(6) . . ?
O7 C39 N7 125.7(11) . . ?
O7 C39 H3 132(2) . . ?
N7 C39 H3 103(2) . . ?
O9 C45 N9 122.9(12) . . ?
O9 C45 H1 125(7) . . ?
N9 C45 H1 112(7) . . ?

_shelx_res_file                  
;
 
    shelx.res created by SHELXL-2014/7
 
TITL SC_JRz_PP_111_0m_a.res in P2(1)2(1)2(1)
CELL  0.71073  14.5078  16.0432  21.8900   90.000   90.000   90.000
ZERR     4.00   0.0003   0.0004   0.0004    0.000    0.000    0.000
LATT  -1
SYMM  1/2 - X, - Y, 1/2 + Z
SYMM  - X, 1/2 + Y, 1/2 - Z
SYMM  1/2 + X, 1/2 - Y, - Z
SFAC  C    IR   LA   N    O    H
UNIT  196 4 4 40 36 240
MERG   2
ISOR  0.01 0.01 C42
ISOR  0.001 0.001 N1 C2
DFIX 2.2 O7 H3
DFIX 2.0 N7 H3
DFIX 1.05 0.01 C39 H3
DFIX 1.05 0.01 C42 H2
DFIX 1.05 0.01 C45 H1
SIZE 0.31 0.08 0.07
FMAP   2
PLAN  100
ACTA
BOND   $H
LIST   4
L.S.  10
TEMP    -173
WGHT    0.011500   10.589900
FVAR       0.20453
Ir1  2    0.739514    0.281458    0.293371    11.00000    0.00856    0.01229 =
         0.00880   -0.00013    0.00034    0.00067
La1  3    0.602739    0.621250    0.272864    11.00000    0.01229    0.01336 =
         0.01690    0.00206   -0.00031    0.00145
N3    4    0.782524    0.263046    0.204247    11.00000    0.01179    0.01124 =
         0.01452   -0.00478    0.00053    0.00321
N4    4    0.718455    0.289550    0.385939    11.00000    0.00905    0.01442 =
         0.01056   -0.00080    0.00376    0.00045
O8    5    0.586528    0.568439    0.168745    11.00000    0.02199    0.01821 =
         0.01841    0.00049   -0.00005    0.00343
O4    5    0.642123    0.770934    0.306086    11.00000    0.02742    0.02600 =
         0.03217   -0.00803    0.00523   -0.00502
N8    4    0.514374    0.449585    0.136767    11.00000    0.01903    0.02404 =
         0.01224    0.00077    0.00151   -0.00162
O1    5    0.612016    0.568162    0.384958    11.00000    0.02217    0.02975 =
         0.01855   -0.00346   -0.00406    0.01292
O3    5    0.507501    0.661264    0.370441    11.00000    0.02607    0.02994 =
         0.02300    0.00518    0.00520    0.00981
O9    5    0.475921    0.520129    0.281811    11.00000    0.01744    0.02688 =
         0.02929    0.00601    0.00533   -0.01070
O6    5    0.710040    0.864519    0.250265    11.00000    0.03080    0.01674 =
         0.06961   -0.00080    0.01359   -0.00778
C1    1    0.705284    0.403620    0.276573    11.00000    0.01165    0.01970 =
         0.00947    0.00057    0.00464    0.00159
N2    4    0.537064    0.210930    0.266148    11.00000    0.02088    0.01735 =
         0.01670   -0.00206   -0.00023    0.00141
C3    1    0.877782    0.308581    0.302134    11.00000    0.00690    0.01525 =
         0.01922    0.00027   -0.00099    0.00000
C27   1    0.742350    0.219778    0.418959    11.00000    0.01141    0.01564 =
         0.01631    0.00284   -0.00144   -0.00011
C2    1    0.608290    0.240789    0.277115    11.00000    0.01080    0.01118 =
         0.01044    0.00030   -0.00063    0.00120
N1    4    0.682622    0.472410    0.270097    11.00000    0.02172    0.02132 =
         0.02085   -0.00035    0.00002    0.00104
C8    1    0.927796    0.300929    0.247612    11.00000    0.01285    0.01102 =
         0.01468    0.00381    0.00163    0.00129
C21   1    0.772748    0.162169    0.318868    11.00000    0.00911    0.01891 =
         0.00473   -0.00026   -0.00188   -0.00132
C31   1    0.692454    0.359037    0.416156    11.00000    0.00992    0.01740 =
         0.01182    0.00215    0.00267    0.00179
AFIX  43
H31   6    0.674476    0.406295    0.392878    11.00000   -1.20000
AFIX   0
O5    5    0.672502    0.745328    0.211657    11.00000    0.03285    0.02841 =
         0.01555   -0.00259    0.00675   -0.00843
C13   1    0.727920    0.236660    0.158852    11.00000    0.01222    0.01244 =
         0.01956    0.00113   -0.00482    0.00391
AFIX  43
H13   6    0.664230    0.228274    0.166848    11.00000   -1.20000
AFIX   0
N5    4    0.676200    0.794735    0.255100    11.00000    0.01292    0.01823 =
         0.03921    0.00106    0.00375   -0.00437
C5    1    1.023175    0.339529    0.353334    11.00000    0.01980    0.02090 =
         0.02325   -0.00443   -0.00424   -0.00500
AFIX  43
H5    6    1.055440    0.352672    0.389850    11.00000   -1.20000
AFIX   0
C26   1    0.768453    0.147506    0.381541    11.00000    0.00636    0.01506 =
         0.02263   -0.00038    0.00006    0.00143
C9    1    0.874359    0.275319    0.194098    11.00000    0.01452    0.01580 =
         0.01345   -0.00154    0.00608    0.00000
O2    5    0.514285    0.596083    0.457192    11.00000    0.03979    0.05421 =
         0.01525    0.00731    0.00518    0.02113
N6    4    0.543222    0.607783    0.405665    11.00000    0.02435    0.03073 =
         0.01898   -0.00146   -0.00329   -0.00061
C43   1    0.420340    0.482669    0.140024    11.00000    0.01753    0.03278 =
         0.03072    0.00558   -0.00370    0.00182
AFIX  33
H43A  6    0.376628    0.439710    0.126845    11.00000   -1.50000
H43B  6    0.406521    0.499050    0.182169    11.00000   -1.50000
H43C  6    0.414993    0.531371    0.113234    11.00000   -1.50000
AFIX   0
C28   1    0.740668    0.223457    0.483390    11.00000    0.01734    0.02052 =
         0.01578    0.00541   -0.00282   -0.00006
AFIX  43
H28   6    0.756226    0.174968    0.506067    11.00000   -1.20000
AFIX   0
C23   1    0.820566    0.018025    0.306833    11.00000    0.01710    0.01079 =
         0.03617   -0.00647    0.00362    0.00129
AFIX  43
H23   6    0.839632   -0.026247    0.280929    11.00000   -1.20000
AFIX   0
C22   1    0.799162    0.095527    0.282269    11.00000    0.01437    0.01905 =
         0.01697    0.00003   -0.00294   -0.00252
AFIX  43
H22   6    0.802682    0.103161    0.239296    11.00000   -1.20000
AFIX   0
C12   1    0.760978    0.221301    0.101048    11.00000    0.01907    0.01900 =
         0.01425    0.00108   -0.00098    0.00028
C30   1    0.690572    0.365153    0.479205    11.00000    0.01018    0.01639 =
         0.01442    0.00022   -0.00143    0.00116
N7    4    0.905957    0.578046    0.316916    11.00000    0.02105    0.01746 =
         0.03846   -0.00497    0.00153    0.00338
C10   1    0.910135    0.259910    0.136016    11.00000    0.01630    0.02613 =
         0.02033    0.00191   -0.00146    0.00238
AFIX  43
H10   6    0.973996    0.268757    0.128942    11.00000   -1.20000
AFIX   0
O7    5    0.768732    0.636944    0.296220    11.00000    0.01319    0.04271 =
         0.10857    0.01143   -0.00493   -0.00155
C4    1    0.926832    0.328627    0.354828    11.00000    0.02076    0.00895 =
         0.01907    0.00033    0.00120    0.00252
AFIX  43
H4    6    0.894804    0.335052    0.392387    11.00000   -1.20000
AFIX   0
C24   1    0.813967    0.005783    0.368998    11.00000    0.02612    0.00824 =
         0.02778    0.00686   -0.00458    0.00230
AFIX  43
H24   6    0.827537   -0.047409    0.385814    11.00000   -1.20000
AFIX   0
C35   1    0.669104    0.443570    0.513365    11.00000    0.02821    0.01626 =
         0.00614   -0.00431   -0.00286    0.00012
AFIX  13
H35   6    0.652594    0.493383    0.488177    11.00000   -1.20000
AFIX   0
C17   1    0.701773    0.192574    0.048901    11.00000    0.02271    0.02219 =
         0.01147   -0.00039    0.00096   -0.00266
AFIX  13
H17   6    0.635027    0.183094    0.057946    11.00000   -1.20000
AFIX   0
C44   1    0.525974    0.364517    0.115788    11.00000    0.01878    0.03565 =
         0.02345   -0.00679    0.00412    0.00079
AFIX  33
H44A  6    0.465513    0.340418    0.106479    11.00000   -1.50000
H44B  6    0.564266    0.364090    0.078908    11.00000   -1.50000
H44C  6    0.555986    0.331538    0.147795    11.00000   -1.50000
AFIX   0
C25   1    0.788204    0.069199    0.406408    11.00000    0.02491    0.01822 =
         0.02474    0.00497   -0.00088   -0.00431
AFIX  43
H25   6    0.783627    0.060414    0.449220    11.00000   -1.20000
AFIX   0
C33   1    0.694830    0.394333    0.600518    11.00000    0.02917    0.02689 =
         0.01317   -0.00161    0.00018    0.00044
AFIX  13
H33   6    0.699091    0.406278    0.645265    11.00000   -1.20000
AFIX   0
C19   1    0.741888    0.339409   -0.001749    11.00000    0.02447    0.02769 =
         0.02530    0.00398   -0.00657   -0.00638
AFIX  33
H19A  6    0.787584    0.348209    0.030585    11.00000   -1.50000
H19B  6    0.764893    0.362970   -0.040137    11.00000   -1.50000
H19C  6    0.684014    0.366925    0.009492    11.00000   -1.50000
AFIX   0
C16   1    0.754665    0.119733    0.016617    11.00000    0.03705    0.02370 =
         0.02019   -0.00999   -0.00514    0.00884
AFIX  23
H16A  6    0.791460    0.084556    0.044653    11.00000   -1.20000
H16B  6    0.715832    0.085347   -0.010731    11.00000   -1.20000
AFIX   0
C34   1    0.748650    0.454899    0.559702    11.00000    0.02701    0.02903 =
         0.01552   -0.00375   -0.00909   -0.00017
AFIX  23
H34A  6    0.808931    0.433427    0.545502    11.00000   -1.20000
H34B  6    0.754215    0.512004    0.576442    11.00000   -1.20000
AFIX   0
C14   1    0.889633    0.215603    0.024741    11.00000    0.02674    0.04735 =
         0.01377    0.00112    0.00630    0.01079
AFIX  23
H14A  6    0.937446    0.171602    0.025867    11.00000   -1.20000
H14B  6    0.918076    0.266835    0.008002    11.00000   -1.20000
AFIX   0
C29   1    0.717253    0.294909    0.514386    11.00000    0.01584    0.02107 =
         0.01413    0.00480   -0.00204   -0.00092
C6    1    1.071077    0.331218    0.299038    11.00000    0.01264    0.02018 =
         0.02599   -0.00184   -0.00114   -0.00509
AFIX  43
H6    6    1.135983    0.338999    0.298347    11.00000   -1.20000
AFIX   0
C32   1    0.718338    0.304600    0.582579    11.00000    0.02117    0.03170 =
         0.01186    0.00530    0.00268   -0.00056
AFIX  23
H32A  6    0.780136    0.289964    0.598480    11.00000   -1.20000
H32B  6    0.672936    0.266041    0.601056    11.00000   -1.20000
AFIX   0
C37   1    0.524597    0.365310    0.561628    11.00000    0.02394    0.03605 =
         0.02656   -0.00716    0.00707    0.00484
AFIX  33
H37A  6    0.546484    0.313241    0.543256    11.00000   -1.50000
H37B  6    0.496748    0.353448    0.601478    11.00000   -1.50000
H37C  6    0.478530    0.390970    0.534825    11.00000   -1.50000
AFIX   0
C38   1    0.568754    0.505160    0.598615    11.00000    0.04184    0.03351 =
         0.02286   -0.00100    0.00802    0.00482
AFIX  33
H38A  6    0.619725    0.544465    0.604380    11.00000   -1.50000
H38B  6    0.522431    0.530017    0.571599    11.00000   -1.50000
H38C  6    0.540649    0.492495    0.638253    11.00000   -1.50000
AFIX   0
C11   1    0.855757    0.232306    0.088700    11.00000    0.01983    0.01429 =
         0.02195    0.00083    0.00265   -0.00132
C36   1    0.605386    0.424736    0.569898    11.00000    0.02946    0.03015 =
         0.00663   -0.00021    0.00076    0.00580
C7    1    1.024458    0.311513    0.245510    11.00000    0.01127    0.02316 =
         0.01935    0.00169    0.00727    0.00516
AFIX  43
H7    6    1.057003    0.305260    0.208131    11.00000   -1.20000
AFIX   0
C20   1    0.653918    0.233189   -0.060172    11.00000    0.02567    0.03276 =
         0.01169    0.00075   -0.00062    0.00001
AFIX  33
H20A  6    0.643025    0.173328   -0.065407    11.00000   -1.50000
H20B  6    0.596074    0.260742   -0.048911    11.00000   -1.50000
H20C  6    0.676953    0.256786   -0.098540    11.00000   -1.50000
AFIX   0
C18   1    0.725135    0.246763   -0.009774    11.00000    0.02158    0.02555 =
         0.01574    0.00124   -0.00110    0.00085
C40   1    0.877057    0.541892    0.373338    11.00000    0.15026    0.04714 =
         0.03807   -0.00928    0.00488    0.03862
AFIX  33
H40A  6    0.928945    0.512284    0.392068    11.00000   -1.50000
H40B  6    0.855782    0.585945    0.400961    11.00000   -1.50000
H40C  6    0.826605    0.502626    0.365719    11.00000   -1.50000
AFIX   0
C15   1    0.811160    0.188063   -0.016745    11.00000    0.02655    0.03991 =
         0.01456   -0.00562    0.00352    0.00362
AFIX  13
H15   6    0.829181    0.174610   -0.059722    11.00000   -1.20000
AFIX   0
C41   1    0.995100    0.560627    0.291625    11.00000    0.04392    0.06169 =
         0.15788   -0.03882    0.04074    0.00383
AFIX  33
H41A  6    1.031404    0.528416    0.321088    11.00000   -1.50000
H41B  6    0.987995    0.528415    0.253879    11.00000   -1.50000
H41C  6    1.026811    0.613147    0.282629    11.00000   -1.50000
AFIX   0
N9    4    0.387207    0.455050    0.351666    11.00000    0.06556    0.04934 =
         0.04175    0.01880   -0.00890   -0.03240
C46   1    0.454329    0.400176    0.368522    11.00000    0.06568    0.10106 =
         0.04268   -0.02740   -0.01266   -0.01839
AFIX  33
H46A  6    0.431583    0.364939    0.401839    11.00000   -1.50000
H46B  6    0.470846    0.365142    0.333519    11.00000   -1.50000
H46C  6    0.508797    0.431012    0.382320    11.00000   -1.50000
AFIX   0
C47   1    0.297086    0.445135    0.378031    11.00000    0.10204    0.12286 =
         0.04402   -0.00545    0.03963    0.00637
AFIX  33
H47A  6    0.299327    0.402323    0.409930    11.00000   -1.50000
H47B  6    0.277103    0.498139    0.395915    11.00000   -1.50000
H47C  6    0.253412    0.428188    0.346217    11.00000   -1.50000
AFIX   0
C2S   1    0.505644    0.679646    0.056491    11.00000    0.03843    0.06408 =
         0.06539    0.02996   -0.00566   -0.00142
AFIX 137
H2S1  6    0.529833    0.662956    0.096462    11.00000   -1.50000
H2S2  6    0.449225    0.712351    0.062109    11.00000   -1.50000
H2S3  6    0.551729    0.713464    0.035111    11.00000   -1.50000
AFIX   0
C1S   1    0.485777    0.608185    0.021776    11.00000    0.07196    0.10837 =
         0.02770    0.04573    0.00356   -0.00379
N1S   4    0.471986    0.548944   -0.005574    11.00000    0.15581    0.12059 =
         0.03266    0.01432    0.02083   -0.02414
MOLE    1
C42   1    0.587208    0.493380    0.151729    11.00000    0.01740    0.02076 =
         0.00274    0.00355    0.00126    0.00372
C39   1    0.845894    0.622040    0.282890    11.00000    0.04800    0.03170 =
         0.07079   -0.00863   -0.01054   -0.01012
C45   1    0.400064    0.509831    0.307557    11.00000    0.05417    0.04576 =
         0.05674    0.00696   -0.01222   -0.01325
H2    6    0.647543    0.458079    0.146172    11.00000   -1.20000
H3    6    0.885662    0.634948    0.241182    11.00000   -1.20000
H1    6    0.342087    0.548717    0.301746    11.00000   -1.20000
HKLF    4
 
REM  SC_JRz_PP_111_0m_a.res in P2(1)2(1)2(1)
REM R1 =  0.0352 for    9763 Fo > 4sig(Fo)  and  0.0386 for all   10357 data
REM    641 parameters refined using     23 restraints
 
END
 
WGHT      0.0117     10.6377
 
REM Highest difference peak  1.503,  deepest hole -1.194,  1-sigma level  0.131
Q1    1   0.6795  0.2839  0.3007  11.00000  0.05    1.50
Q2    1   0.7813  0.2804  0.2613  11.00000  0.05    1.39
Q3    1   0.4796  0.4510  0.3141  11.00000  0.05    1.12
Q4    1   0.7003  0.2773  0.2623  11.00000  0.05    1.04
Q5    1   0.7761  0.2792  0.3257  11.00000  0.05    0.98
Q6    1   0.8172  0.2830  0.2968  11.00000  0.05    0.97
Q7    1   0.6649  0.6192  0.2689  11.00000  0.05    0.96
Q8    1   0.5409  0.6109  0.2661  11.00000  0.05    0.95
Q9    1   0.7206  0.2804  0.3428  11.00000  0.05    0.90
Q10   1   0.7056  0.3305  0.3142  11.00000  0.05    0.77
Q11   1   0.6387  0.6081  0.3057  11.00000  0.05    0.67
Q12   1   1.0770  0.3218  0.3591  11.00000  0.05    0.66
Q13   1   0.4119  0.3507  0.3856  11.00000  0.05    0.66
Q14   1   0.6363  0.2920  0.2475  11.00000  0.05    0.66
Q15   1   0.8264  0.6009  0.3277  11.00000  0.05    0.65
Q16   1   0.8442  0.3020  0.2439  11.00000  0.05    0.59
Q17   1   0.4842  0.3241  0.1438  11.00000  0.05    0.58
Q18   1   0.3516  0.5015  0.3769  11.00000  0.05    0.57
Q19   1   0.9772  0.5578  0.3750  11.00000  0.05    0.57
Q20   1   0.7836  0.5986  0.2683  11.00000  0.05    0.57
Q21   1   0.6935  0.1574  0.2963  11.00000  0.05    0.57
Q22   1   0.9038  0.6029  0.2968  11.00000  0.05    0.57
Q23   1   1.1214  0.4365  0.3556  11.00000  0.05    0.56
Q24   1   0.6158  0.6197  0.2264  11.00000  0.05    0.54
Q25   1   0.7831  0.6572  0.2916  11.00000  0.05    0.54
Q26   1   0.5884  0.6220  0.2273  11.00000  0.05    0.53
Q27   1   0.5678  0.6093  0.3040  11.00000  0.05    0.52
Q28   1   0.6157  0.6737  0.2908  11.00000  0.05    0.52
Q29   1   0.4761  0.3963  0.3691  11.00000  0.05    0.50
Q30   1   0.8391  0.3104  0.3395  11.00000  0.05    0.47
Q31   1   0.9245 -0.0469  0.3084  11.00000  0.05    0.47
Q32   1   0.5005  0.3529  0.0757  11.00000  0.05    0.47
Q33   1   0.9564  0.6031  0.2607  11.00000  0.05    0.47
Q34   1   0.7653  0.2840  0.1456  11.00000  0.05    0.46
Q35   1   0.7827  0.1535  0.1196  11.00000  0.05    0.46
Q36   1   0.4205  0.5475  0.1565  11.00000  0.05    0.46
Q37   1   0.3970  0.4741  0.1035  11.00000  0.05    0.46
Q38   1   0.9002  0.2700  0.2281  11.00000  0.05    0.45
Q39   1   0.5564  0.8116  0.3164  11.00000  0.05    0.45
Q40   1   1.0115  0.4990  0.2850  11.00000  0.05    0.45
Q41   1   0.6202  0.2961  0.3152  11.00000  0.05    0.44
Q42   1   1.0462  0.2854  0.3330  11.00000  0.05    0.44
Q43   1   0.7682  0.2937  0.0916  11.00000  0.05    0.44
Q44   1   1.1225  0.3116  0.1901  11.00000  0.05    0.44
Q45   1   0.9061  0.4795  0.3193  11.00000  0.05    0.43
Q46   1   0.7341  0.4218  0.7159  11.00000  0.05    0.43
Q47   1   1.0417  0.4565  0.2464  11.00000  0.05    0.43
Q48   1   0.7200  0.4682  0.5306  11.00000  0.05    0.42
Q49   1   0.1238  0.4895  0.3990  11.00000  0.05    0.41
Q50   1   0.7413  0.2799  0.4756  11.00000  0.05    0.41
Q51   1   0.5969  0.0794 -0.0572  11.00000  0.05    0.41
Q52   1   0.5995  0.4200  0.4989  11.00000  0.05    0.41
Q53   1   0.5251  0.4933  0.2973  11.00000  0.05    0.41
Q54   1   0.9764  0.3387  0.2378  11.00000  0.05    0.40
Q55   1   0.3526  0.4342  0.3552  11.00000  0.05    0.40
Q56   1   0.6319  0.5688  0.2529  11.00000  0.05    0.40
Q57   1   1.0999  0.3149  0.4051  11.00000  0.05    0.40
Q58   1   0.5187  0.3885  0.2472  11.00000  0.05    0.40
Q59   1   0.8616  0.4600  0.5733  11.00000  0.05    0.39
Q60   1   0.7989  0.0549 -0.0253  11.00000  0.05    0.39
Q61   1   0.6134  0.6784  0.2537  11.00000  0.05    0.39
Q62   1   0.5980  0.6155  0.4522  11.00000  0.05    0.39
Q63   1   0.5009  0.4570  0.1819  11.00000  0.05    0.38
Q64   1   0.3857  0.4621  0.3308  11.00000  0.05    0.38
Q65   1   0.5702  0.7798  0.2137  11.00000  0.05    0.38
Q66   1   0.6989  0.2844  0.1394  11.00000  0.05    0.38
Q67   1   0.6037  0.7040  0.3397  11.00000  0.05    0.38
Q68   1   0.5902  0.3488  0.1217  11.00000  0.05    0.38
Q69   1   0.8201  0.6023  0.2074  11.00000  0.05    0.38
Q70   1   0.9188  0.3279  0.2577  11.00000  0.05    0.38
Q71   1   0.4177  0.4499  0.1628  11.00000  0.05    0.38
Q72   1   0.5241  0.3804  0.2959  11.00000  0.05    0.37
Q73   1   0.3883  0.4289  0.1608  11.00000  0.05    0.37
Q74   1   0.7577  0.2192  0.4477  11.00000  0.05    0.37
Q75   1   0.4956  0.4924  0.6121  11.00000  0.05    0.37
Q76   1   0.4985  0.4995  0.5153  11.00000  0.05    0.37
Q77   1   0.6163  0.3756  0.6736  11.00000  0.05    0.37
Q78   1   0.7645  0.1166  0.2967  11.00000  0.05    0.37
Q79   1   0.9002  0.2785  0.3611  11.00000  0.05    0.37
Q80   1   0.3532  0.4407  0.1845  11.00000  0.05    0.37
Q81   1   0.7606  0.3822  0.6008  11.00000  0.05    0.37
Q82   1   1.0593  0.2738  0.1254  11.00000  0.05    0.37
Q83   1   0.7520  0.4023  0.2944  11.00000  0.05    0.37
Q84   1   0.5366  0.5998  0.1950  11.00000  0.05    0.37
Q85   1   0.6040  0.6340  0.1022  11.00000  0.05    0.37
Q86   1   0.7204 -0.0040  0.3869  11.00000  0.05    0.37
Q87   1   0.7750  0.8529  0.2717  11.00000  0.05    0.37
Q88   1   0.6991  0.5996  0.3263  11.00000  0.05    0.36
Q89   1   0.4064  0.5015 -0.0201  11.00000  0.05    0.36
Q90   1   0.3497  0.3238  0.3615  11.00000  0.05    0.36
Q91   1   0.9572  0.6010  0.3287  11.00000  0.05    0.36
Q92   1   0.3202  0.5161  0.2044  11.00000  0.05    0.36
Q93   1   0.7260  0.2939  0.1469  11.00000  0.05    0.36
Q94   1   0.8198  0.3320 -0.0920  11.00000  0.05    0.36
Q95   1   0.7876  0.2197  0.4914  11.00000  0.05    0.36
Q96   1   0.5623  0.4480  0.6035  11.00000  0.05    0.36
Q97   1   0.6382  0.2959  0.3399  11.00000  0.05    0.36
Q98   1   1.0112  0.5976  0.2400  11.00000  0.05    0.36
Q99   1   0.4388  0.4537  0.3658  11.00000  0.05    0.36
Q100  1   0.4624  0.5989  0.3550  11.00000  0.05    0.36
;
_shelx_res_checksum              11938

_shelx_hkl_file                  
;
  -2   0   0 5270.17  293.47
   2   0   0 5686.43  291.67
   3   0   0    8.50   11.20
   3   0   0    2.30    6.80
  -3   0   0   -1.10    5.70
   4   0   0 4762.72  257.67
   4   0   0 4807.22  261.77
  -4   0   0 4884.71  257.57
  -4   0   0 4751.32  261.47
   5   0   0    5.90    8.30
   5   0   0    1.20   12.40
  -5   0   0   -1.20   12.20
  -5   0   0   -0.60    6.80
   6   0   0 5529.95  296.37
  -6   0   0 5442.96  298.87
  -6   0   0 5382.36  292.77
   6   0   0 5414.66  299.37
   7   0   0   48.20   17.30
  -7   0   0   12.70   21.00
  -7   0   0   -3.90    7.70
  -8   0   0 3479.25  196.98
   8   0   0 3733.03  198.78
  -8   0   0 3622.74  206.18
   8   0   0 3576.24  206.98
  -9   0   0    7.00   16.70
   9   0   0   -1.20   15.00
   9   0   0   15.90   11.70
  -9   0   0   11.70    8.90
  10   0   0  158.98   22.90
 -10   0   0  198.28   20.20
  10   0   0  162.68   29.80
 -11   0   0    9.40    8.80
  11   0   0   20.50   19.90
  11   0   0   15.10   13.40
 -12   0   0  867.81   56.59
  12   0   0  889.41   72.09
  12   0   0  896.01   60.19
 -13   0   0   14.90    9.90
  13   0   0    4.70   21.70
  13   0   0   -0.80   15.10
  14   0   0 1419.76   90.39
  14   0   0 1402.36  106.59
 -14   0   0 1440.56   86.19
  15   0   0   21.10   21.00
 -15   0   0   18.60   11.50
  15   0   0  -31.20   19.40
 -16   0   0   10.10   11.00
  16   0   0   13.20   23.30
 -17   0   0   -6.90   10.10
  17   0   0   -2.20   22.30
  18   0   0   -0.10   32.20
   2   1   0 1291.27   70.99
   2  -1   0 1266.07   71.19
   2   1   0 1202.68   68.19
  -2  -1   0 1218.08   70.69
   2  -1   0 1281.67   69.89
  -2   1   0 1321.37   71.29
  -3  -1   0 1393.06   75.49
   3  -1   0 1367.86   77.39
   3   1   0 1314.47   79.39
  -3   1   0 1366.66   77.39
   3   1   0 1445.86   75.99
   3  -1   0 1446.26   80.49
  -3   1   0 1330.07   82.39
   4   1   0 1112.29   71.09
   4   1   0 1265.67   66.79
  -4  -1   0 1191.48   65.89
  -4  -1   0 1135.49   70.89
   4  -1   0 1235.08   72.49
  -4   1   0 1166.58   67.79
   4  -1   0 1198.98   68.19
  -4   1   0 1172.98   71.29
  -5   1   0   42.70   14.40
  -5   1   0   31.70    9.30
   5   1   0   43.90    9.90
   5  -1   0   35.30   10.40
   5  -1   0   36.00   15.00
  -5  -1   0   32.60   13.20
   5   1   0   24.00   13.70
   6  -1   0 3125.59  181.98
  -6   1   0 3267.97  176.48
   6  -1   0 3331.77  177.08
  -6   1   0 3154.98  181.18
  -6  -1   0 3240.28  176.28
  -6  -1   0 3219.58  181.38
   6   1   0 3076.99  181.28
   6   1   0 3283.27  175.58
  -7  -1   0 1416.96   94.19
   7  -1   0 1511.75   87.89
  -7  -1   0 1524.55   83.69
   7  -1   0 1508.35   97.19
  -7   1   0 1507.25   85.69
   7   1   0 1361.26   92.69
  -8  -1   0  -13.50   18.20
  -8   1   0   26.60   21.10
  -8   1   0    3.00    8.30
   8   1   0  -14.60   16.40
   8  -1   0   10.30   12.90
   8   1   0   28.30   12.30
  -8  -1   0   10.10    7.50
   8  -1   0  -12.70   22.70
   9   1   0   31.80   17.00
  -9  -1   0   18.30   17.40
  -9  -1   0   24.90    9.10
  -9   1   0   17.80   10.20
   9  -1   0   17.30   12.30
   9   1   0   21.40   11.30
   9  -1   0   36.80   18.90
  -9   1   0   16.90   17.90
  10  -1   0  944.71   58.79
 -10  -1   0  839.32   53.29
  10  -1   0  881.51   67.19
 -10   1   0  876.81   55.99
  10   1   0  869.81   56.09
  10   1   0  804.22   65.59
 -11   1   0   27.70   11.80
 -11  -1   0   44.30   10.80
  11   1   0   37.00   22.50
  11   1   0   37.40   14.30
  11  -1   0   64.79   17.50
  11  -1   0   74.59   24.60
 -12   1   0 1503.65   91.89
  12  -1   0 1571.44   94.79
  12   1   0 1598.34   92.49
  12  -1   0 1557.24  106.29
  12   1   0 1455.45  104.49
 -12  -1   0 1498.35   89.29
 -13   1   0  504.45   37.40
  13   1   0  451.95   37.90
 -13  -1   0  467.85   34.30
  13  -1   0  375.66   56.79
  13   1   0  500.55   52.29
  13  -1   0  440.56   53.09
 -14  -1   0  545.05   38.30
 -14   1   0  543.35   40.90
  14  -1   0  493.75   59.39
  14   1   0  481.05   55.99
  14   1   0  538.75   42.20
  14  -1   0  552.24   49.30
  15   1   0   84.89   25.50
  15   1   0   23.80   16.80
  15  -1   0    8.20   24.50
  15  -1   0    3.30   19.90
  16   1   0  234.88   42.90
 -16  -1   0  230.78   22.40
 -16   1   0  246.98   27.10
  16   1   0  187.98   27.80
  16  -1   0  178.68   40.20
  17   1   0   71.99   30.10
 -17  -1   0   71.49   14.00
  17  -1   0  146.69   38.60
 -17   1   0   79.49   17.40
  18  -1   0  702.23   83.49
  18   1   0  809.72  101.19
   0   2   0 4895.71  263.17
   1   2   0 1205.28   65.69
   1   2   0 1223.38   66.89
   1  -2   0 1165.28   66.89
  -2  -2   0 9399.86  516.65
   2   2   0 9578.04  517.05
   2  -2   0 9794.42  516.65
  -2   2   0 9999.00  518.65
  -2   2   0 9902.51  517.25
   2  -2   0 9490.35  517.05
   3   2   0 2332.67  132.89
  -3   2   0 2400.66  133.49
   3  -2   0 2413.26  133.69
  -3  -2   0 2409.46  132.89
  -3   2   0 2387.76  131.89
  -3  -2   0 2430.26  129.09
   4  -2   0 4163.78  224.48
  -4  -2   0 4089.19  225.98
  -4   2   0 4225.58  224.48
  -4  -2   0 4173.38  221.28
   4   2   0 4005.20  226.08
   4  -2   0 4162.58  226.58
   4   2   0 4074.49  220.98
  -4   2   0 4153.18  226.58
   5   2   0 6084.19  333.97
  -5   2   0 6019.90  330.97
   5  -2   0 6019.10  334.27
   5  -2   0 6159.58  331.17
   5   2   0 6239.28  327.87
  -5   2   0 6345.46  334.37
  -5  -2   0 5988.60  333.37
  -5  -2   0 6218.58  327.67
   6  -2   0 2430.26  135.89
   6  -2   0 2495.95  141.29
  -6  -2   0 2352.36  139.19
   6   2   0 2391.26  132.39
  -6   2   0 2420.66  140.09
   6   2   0 2438.46  140.19
  -6  -2   0 2373.86  131.79
  -6   2   0 2479.85  135.89
   7   2   0  563.34   34.90
   7  -2   0  627.74   50.19
   7  -2   0  584.04   39.50
  -7   2   0  572.24   38.00
  -7  -2   0  454.25   45.50
  -7  -2   0  468.55   35.70
   7   2   0  482.45   43.30
  -8  -2   0 1950.20  110.79
  -8  -2   0 1899.11  122.59
  -8   2   0 2183.18  124.79
   8  -2   0 1972.60  131.19
   8  -2   0 2091.99  116.49
   8   2   0 1946.31  121.39
  -8   2   0 1973.00  114.99
  -9  -2   0   48.20   21.00
   9  -2   0   47.80   15.00
   9   2   0   36.50   17.30
  -9  -2   0   79.69   11.00
   9  -2   0   49.99   21.20
  -9   2   0   56.79   13.30
   9   2   0   55.09   12.00
  10   2   0 1814.32  116.39
 -10   2   0 1888.21  107.89
 -10  -2   0 1732.43  102.29
  10  -2   0 1804.72  108.89
  10   2   0 1861.61  104.39
  10  -2   0 1850.41  117.59
  11  -2   0  787.52   57.49
 -11   2   0  811.72   54.89
  11   2   0  809.12   51.89
 -11  -2   0  817.02   49.80
  11   2   0  802.92   65.19
  11  -2   0  817.22   66.99
  12  -2   0  305.07   45.60
 -12   2   0  263.77   28.80
  12   2   0  320.07   27.10
 -12  -2   0  290.97   24.30
  12  -2   0  348.97   35.50
  12   2   0  322.17   40.60
  13  -2   0  316.87   47.20
 -13  -2   0  333.87   26.30
  13   2   0  294.27   43.20
  13  -2   0  332.47   37.70
  13   2   0  354.36   29.70
  14  -2   0  162.88   38.00
  14  -2   0  137.59   29.70
  14   2   0  113.59   18.40
 -14  -2   0  144.99   17.30
 -14   2   0  164.68   23.90
  14   2   0  138.19   33.20
  15  -2   0   40.30   27.50
 -15   2   0   56.79   17.30
 -15  -2   0   48.50   10.60
  15   2   0   30.50   13.50
  15   2   0   22.90   23.10
  16   2   0  143.69   34.90
 -16  -2   0  115.49   16.30
  16  -2   0  109.29   34.40
 -16   2   0  142.59   22.50
  16   2   0   90.29   19.30
 -17   2   0   66.99   18.70
  17   2   0  116.79   34.10
  17  -2   0  156.78   37.90
  18   2   0   66.19   39.10
  18  -2   0   26.20   33.70
 -18   2   0   45.60   16.30
   0  -3   0    1.60    6.10
   0   3   0   -8.70    6.70
   0   3   0   -1.90    6.30
   0  -3   0    0.30    6.50
   1  -3   0 2238.68  126.89
   1   3   0 2302.77  123.79
   1  -3   0 2288.27  125.09
  -1  -3   0 2298.47  123.49
  -1  -3   0 2294.27  124.79
  -1   3   0 2221.48  124.69
   1   3   0 2297.77  124.79
  -1   3   0 2175.38  126.79
  -2   3   0  321.27   25.00
  -2  -3   0  332.27   24.30
   2  -3   0  328.97   24.60
  -2  -3   0  309.17   20.90
  -3   3   0   16.70    9.90
  -3  -3   0   10.70    9.40
   3   3   0   19.00   10.10
   3  -3   0   30.40   12.20
  -3   3   0   22.90    9.60
   3  -3   0    4.70    8.70
  -3  -3   0   10.80    6.00
  -4   3   0   97.69   16.90
   4   3   0  100.59   16.20
   4  -3   0  129.09   17.10
  -4  -3   0  130.99   12.20
  -4   3   0  115.69   17.10
   4  -3   0  159.78   21.90
  -4  -3   0  110.09   16.50
   5  -3   0  572.14   43.70
  -5  -3   0  599.04   35.40
   5  -3   0  587.54   40.40
  -5   3   0  595.64   43.10
  -5  -3   0  582.34   41.80
  -5   3   0  579.84   39.80
   5   3   0  559.14   42.40
   6  -3   0  178.38   26.80
   6   3   0  172.78   14.90
  -6  -3   0  171.98   15.70
   6  -3   0  175.18   20.40
   6   3   0  185.78   24.40
  -6   3   0  195.68   20.90
  -6   3   0  188.68   25.30
  -6  -3   0  190.18   24.20
   7   3   0 1375.56   92.39
   7  -3   0 1508.15   95.09
  -7   3   0 1455.45   88.69
  -7  -3   0 1480.95   93.49
   7  -3   0 1439.16   88.89
  -7  -3   0 1525.15   85.19
  -7   3   0 1750.02  113.49
   7   3   0 1510.25   83.39
   8  -3   0 2887.31  161.08
   8   3   0 2869.81  154.98
  -8   3   0 2705.93  165.38
  -8  -3   0 2772.62  155.98
   8  -3   0 2888.11  174.28
  -8   3   0 2815.82  160.58
  -8  -3   0 2872.01  165.38
   8   3   0 2911.71  173.68
  -9   3   0   53.59   13.90
   9  -3   0   76.59   24.30
  -9  -3   0   58.19    9.40
   9  -3   0   72.79   16.10
 -10   3   0 1018.10   66.39
 -10  -3   0 1035.50   59.29
  10  -3   0 1014.90   76.49
  10   3   0 1065.19   61.99
  10   3   0  925.01   72.69
 -11  -3   0   24.70    8.20
  11   3   0   35.00    9.70
 -11   3   0   30.40   14.10
  11  -3   0   27.20   16.40
  11   3   0    5.60   18.40
  11  -3   0  -19.80   21.80
  12  -3   0   48.10   28.10
  12  -3   0  107.89   23.80
 -12  -3   0   94.19   13.20
  12   3   0   72.69   25.10
 -12   3   0   93.19   19.30
  12   3   0  106.89   14.30
  13  -3   0  495.85   59.19
 -13  -3   0  449.95   30.90
 -13   3   0  479.15   39.60
  13   3   0  466.15   52.09
  13   3   0  450.95   32.70
  14   3   0  641.54   42.00
  14  -3   0  593.94   67.69
 -14   3   0  646.64   49.80
  14   3   0  681.93   64.29
 -14  -3   0  644.64   40.40
  15   3   0  125.49   17.30
  15  -3   0  131.49   36.30
 -15   3   0  158.38   24.70
 -15  -3   0  136.59   14.20
  15   3   0  153.38   35.80
 -16   3   0 1071.99   73.19
  16  -3   0 1032.70   92.19
  16   3   0 1096.69   88.09
 -17   3   0   15.00   14.90
  17   3   0   -1.20   22.60
  17  -3   0   73.19   32.00
   0   4   0  575.94   37.60
   0   4   0  608.54   37.90
   0  -4   0  561.54   37.10
  -1   4   0  788.62   49.20
   1  -4   0  778.22   49.20
   1   4   0  797.22   47.90
   1   4   0  823.32   49.50
  -1  -4   0  803.32   49.10
  -2  -4   0 4228.28  228.28
   2   4   0 4153.18  226.08
   2   4   0 4178.48  228.38
   2  -4   0 4140.09  228.48
  -2   4   0 4134.09  228.38
  -2  -4   0 4229.48  225.98
   2  -4   0 4327.77  229.28
  -2   4   0 4139.39  228.58
  -3   4   0  219.28   21.10
  -3   4   0  187.68   21.40
   3  -4   0  204.08   20.90
  -3  -4   0  203.58   20.70
  -3  -4   0  211.68   16.10
   3   4   0  187.88   21.60
  -4   4   0 1023.70   63.99
  -4  -4   0  968.80   59.39
  -4   4   0 1001.30   62.69
   4  -4   0 1055.09   62.89
   4   4   0 1009.70   63.49
   4  -4   0 1033.90   64.99
  -4  -4   0 1016.40   63.09
  -4  -4   0 1029.20   57.89
   5   4   0   36.30   13.70
  -5   4   0   36.70   13.90
  -5  -4   0   39.70    8.40
   5  -4   0   27.00   11.70
   5  -4   0   59.29   16.80
  -5  -4   0   26.70   12.00
  -5   4   0   43.90   12.80
  -6   4   0  144.69   21.00
  -6   4   0  193.08   25.70
  -6  -4   0  151.18   17.10
  -6  -4   0  160.38   22.40
   6  -4   0  216.48   29.70
   6  -4   0  157.88   21.10
   6   4   0  169.68   23.80
  -7  -4   0  328.67   28.70
  -7   4   0  319.67   32.80
   7  -4   0  285.77   28.20
  -7   4   0  282.57   27.60
  -7  -4   0  360.46   36.50
   7   4   0  253.67   30.30
   7  -4   0  349.77   37.30
   8   4   0  256.77   31.30
  -8   4   0  285.07   33.30
   8  -4   0  269.77   26.80
   8  -4   0  306.47   36.90
  -8   4   0  280.07   27.70
  -8  -4   0  260.67   30.60
   9  -4   0  359.66   42.00
  -9   4   0  335.57   31.50
   9   4   0  317.87   36.20
  -9  -4   0  347.97   25.30
   9  -4   0  349.96   32.20
 -10  -4   0 2578.94  143.09
  10  -4   0 2585.14  152.58
  10  -4   0 2666.23  160.68
  10   4   0 2676.83  159.18
 -11   4   0  501.05   41.40
 -11  -4   0  515.45   31.50
  11   4   0  474.15   47.70
  11  -4   0  501.75   45.30
  11  -4   0  391.66   56.39
 -12  -4   0  429.16   28.20
  12  -4   0  421.86   53.79
 -12   4   0  405.56   38.70
  12   4   0  454.15   47.60
 -13   4   0  335.37   35.20
  13  -4   0  352.56   72.99
  13   4   0  327.57   43.40
  14   4   0   24.50   21.70
 -14   4   0   35.30   15.70
  14  -4   0   27.40   30.40
  15  -4   0  565.34   65.49
 -15   4   0  596.14   48.50
  15   4   0  589.64   61.69
  16   4   0  379.26   51.19
 -16   4   0  311.07   36.30
  16  -4   0  365.66   54.99
  17   4   0  219.08   44.20
 -17   4   0  321.57   34.40
  17  -4   0  256.07   51.39
   0  -5   0   -6.10    8.00
   0  -5   0   -6.00    9.10
   0   5   0    0.60    8.70
  -1   5   0   61.09   12.90
   1  -5   0   41.00   11.00
  -1   5   0   52.49   12.30
   1   5   0   54.09   11.20
  -1  -5   0   69.89   12.50
   1  -5   0   66.39   13.30
  -1  -5   0   53.89   10.70
  -2   5   0  158.78   19.70
  -2  -5   0  145.59   18.10
  -2   5   0  148.49   18.90
   2  -5   0  127.39   18.30
  -2  -5   0  138.89   15.00
   2  -5   0  158.48   19.00
   2   5   0  184.58   17.20
   2   5   0  154.38   19.00
   3  -5   0 6785.82  361.56
  -3  -5   0 6815.42  361.56
  -3  -5   0 6537.65  357.56
  -3   5   0 6710.03  361.96
   3   5   0 6563.04  361.16
   3  -5   0 6602.84  362.16
  -3   5   0 6664.43  361.66
  -4   5   0   47.00   13.50
   4  -5   0   51.29   15.80
   4  -5   0   50.59   13.00
  -4  -5   0   45.10   12.50
  -4   5   0   62.59   13.90
   4   5   0   33.90   12.70
  -5  -5   0 2164.08  123.29
  -5  -5   0 2158.98  119.39
   5  -5   0 2056.19  122.19
   5   5   0 2094.99  123.29
   5  -5   0 2121.99  125.19
  -5   5   0 2130.49  122.89
  -5   5   0 2114.99  123.99
  -5  -5   0 2090.39  116.89
  -6   5   0    2.80   11.20
   6   5   0   10.40   12.40
  -6   5   0   15.30   11.50
   6  -5   0  -14.10    9.30
   6  -5   0    6.50   17.10
  -6  -5   0   10.20    7.80
  -6  -5   0   20.10    6.90
  -6  -5   0   21.30   12.70
  -7   5   0  430.26   35.30
   7   5   0  396.66   37.40
  -7  -5   0  336.47   36.70
  -7   5   0  421.56   38.10
   7  -5   0  391.56   47.30
  -7  -5   0  435.16   29.10
  -7  -5   0  464.45   27.70
  -8  -5   0  662.73   54.09
   8   5   0  755.32   56.79
   8  -5   0  777.52   53.29
  -8   5   0  736.73   52.49
   8  -5   0  802.82   60.09
  -8  -5   0  729.33   46.00
   9   5   0  886.61   67.09
   9  -5   0 1005.40   72.09
   9  -5   0  865.91   63.09
  -9  -5   0  909.71   57.19
  -9   5   0  997.60   64.69
  10  -5   0  412.76   43.00
 -10   5   0  397.16   37.00
  10  -5   0  413.76   48.20
  10   5   0  432.16   44.30
 -11   5   0 1490.75   93.79
  11   5   0 1457.35   99.79
  11  -5   0 1444.56  103.29
  12  -5   0    2.10   24.90
  12   5   0   25.00   20.60
 -12   5   0   15.20   15.10
  13   5   0  129.29   33.50
  13  -5   0   43.30   32.80
 -13   5   0   80.09   21.00
 -14   5   0  465.95   44.10
  14  -5   0  420.26   58.09
  14   5   0  480.05   52.39
  15   5   0   31.50   23.20
  15  -5   0   65.59   34.30
 -15   5   0   58.89   19.20
  16   5   0  683.03   68.89
  16  -5   0  698.93   74.39
 -16   5   0  722.73   57.39
  17   5   0  444.86   60.89
  17  -5   0  428.06   96.29
 -17   5   0  426.06   43.10
   0   6   0 1118.09   73.29
   0  -6   0 1222.58   73.99
   0  -6   0 1207.08   73.49
   0  -6   0 1381.46   75.69
  -1  -6   0  460.65   33.00
   1  -6   0  442.56   34.30
  -1  -6   0  476.05   32.20
   1   6   0  457.85   32.70
  -1   6   0  384.86   32.00
  -1   6   0  431.86   33.60
   1  -6   0  415.96   32.70
  -2   6   0 1048.90   64.59
   2  -6   0 1033.30   63.99
   2   6   0  944.91   61.19
  -2  -6   0 1054.69   63.59
   2  -6   0 1002.60   64.49
  -2   6   0 1040.20   63.69
  -2  -6   0  986.50   60.89
   2   6   0 1025.50   64.09
  -3  -6   0  725.73   45.10
  -3   6   0  765.82   49.90
   3   6   0  691.13   49.10
  -3  -6   0  716.43   48.50
   3  -6   0  706.43   49.10
   3  -6   0  693.53   49.99
  -3   6   0  756.92   49.90
  -4   6   0    5.90   10.80
   4   6   0   14.80   11.60
  -4  -6   0   14.30   10.70
   4  -6   0   -7.50    9.50
   4  -6   0   26.70   13.80
  -4  -6   0   13.10    7.70
  -4   6   0    5.60   11.10
   5   6   0  421.96   35.80
  -5  -6   0  424.86   28.70
   5  -6   0  463.95   40.40
  -5  -6   0  448.36   35.50
  -5   6   0  430.56   35.50
   5  -6   0  424.16   34.80
  -5  -6   0  381.76   29.00
   6   6   0  408.06   36.70
  -6  -6   0  421.06   27.90
  -6  -6   0  411.16   28.60
  -6  -6   0  376.36   35.20
   6  -6   0  433.36   35.50
  -6   6   0  448.36   37.10
  -6   6   0  377.26   34.50
   7  -6   0  151.08   27.10
   7   6   0  160.38   24.80
  -7  -6   0  178.48   17.70
  -7  -6   0  159.18   23.60
   7  -6   0  187.38   23.00
  -7  -6   0  189.98   15.80
   8   6   0  443.76   40.50
   8  -6   0  500.75   45.70
  -8  -6   0  407.86   29.70
  -8   6   0  424.96   38.00
   8  -6   0  423.16   37.40
  -9   6   0 1579.14   99.89
  -9  -6   0 1631.14   89.69
   9  -6   0 1587.34  106.29
   9   6   0 1557.24  103.69
 -10  -6   0   35.80    7.40
  10  -6   0   70.69   30.20
 -10   6   0   16.70   14.10
  10   6   0   50.49   20.40
  11   6   0   36.10   19.20
  11  -6   0   25.80   26.90
  12   6   0   31.80   21.80
  12  -6   0   41.50   29.50
 -12   6   0   42.50   17.10
  13  -6   0  124.29   39.40
  13   6   0  157.98   39.80
 -13   6   0  201.08   30.20
  14  -6   0  104.99   35.40
 -14   6   0  125.09   23.80
  14   6   0  164.58   33.90
  15   6   0 1259.47  100.19
 -15   6   0 1332.47   91.09
  15  -6   0 1317.07  105.49
  16  -6   0  -33.00   28.90
 -16   6   0    7.40   17.40
  16   6   0   83.19   30.10
  17  -6   0  412.86   74.09
  17   6   0  603.04   73.59
 -17   6   0  555.44   50.39
   0   7   0    1.30    9.90
   0  -7   0   -5.00    8.40
   0  -7   0    4.10    9.00
   0  -7   0    2.90    9.70
  -1  -7   0 1209.68   72.99
  -1  -7   0 1152.88   73.39
   1  -7   0 1140.39   73.59
   1   7   0 1228.98   72.49
  -1  -7   0 1199.88   71.69
   1  -7   0 1180.38   72.99
  -1   7   0 1168.38   73.59
  -1   7   0 1177.48   73.39
   2  -7   0  666.73   48.10
  -2  -7   0  665.03   44.90
   2   7   0  677.33   45.80
  -2   7   0  716.73   48.40
   2   7   0  704.63   48.60
  -2   7   0  691.63   48.50
   2  -7   0  665.53   47.10
  -2  -7   0  731.53   48.00
  -3  -7   0 2804.02  158.18
  -3  -7   0 2791.12  154.88
  -3   7   0 2728.33  158.98
   3  -7   0 2783.12  158.78
   3  -7   0 2768.32  159.68
   3   7   0 2823.62  158.78
  -3   7   0 2756.82  158.98
   4  -7   0  446.46   40.50
  -4  -7   0  464.65   39.50
  -4   7   0  417.46   35.90
   4   7   0  421.26   36.20
  -4   7   0  416.66   36.30
  -4  -7   0  400.46   30.30
   4  -7   0  492.75   39.20
  -5   7   0 1815.62  113.69
   5  -7   0 1889.91  113.39
  -5  -7   0 1975.50  113.79
  -5  -7   0 1814.62  106.79
  -5   7   0 1954.70  114.89
   5   7   0 1921.51  113.89
   6   7   0  159.78   23.30
   6  -7   0  177.28   27.90
   6  -7   0  144.89   22.10
  -6  -7   0  139.99   14.90
  -6  -7   0  109.49   15.30
  -6  -7   0  116.99   20.10
  -6   7   0  135.49   22.40
  -6   7   0  128.39   22.10
  -7  -7   0  936.11   55.19
   7  -7   0  957.00   68.89
   7   7   0  881.21   64.39
  -7   7   0  878.81   63.49
  -7  -7   0  943.21   56.19
   7  -7   0  919.61   77.49
  -8   7   0    5.00   12.70
   8   7   0   27.30   16.00
   8  -7   0   14.70   19.50
  -8  -7   0   24.90    7.40
  -8  -7   0    7.50    9.10
   9  -7   0  809.12   65.09
  -9  -7   0  734.03   47.10
  -9  -7   0  766.92   45.60
  -9   7   0  759.22   58.09
   9   7   0  746.03   60.19
 -10   7   0   28.60   15.80
 -10  -7   0   14.00    8.20
  10  -7   0   30.00   26.20
  10   7   0  -12.30   15.30
  11  -7   0  877.11   75.29
  11   7   0  830.32   68.29
 -11   7   0  846.32   64.29
  12   7   0  538.15   53.09
  12  -7   0  554.64   78.29
 -12   7   0  491.05   46.40
  13  -7   0   76.49   36.00
  13   7   0   72.19   27.40
 -13   7   0   65.39   21.00
  14  -7   0    0.40   29.70
  14   7   0   29.30   21.60
 -14   7   0   14.80   16.50
  15  -7   0   55.09   35.60
  15   7   0   80.09   29.80
  16   7   0   22.90   27.10
  16  -7   0   56.09   37.80
 -16   7   0   28.60   19.00
   0   8   0 1304.47   80.99
   0  -8   0 1285.87   80.49
   0  -8   0 1344.17   81.69
   0  -8   0 1318.47   82.09
   1  -8   0   13.80   11.00
  -1  -8   0   37.20   12.20
  -1   8   0   30.70   12.60
   1  -8   0   30.60   13.80
  -1  -8   0   26.90   13.10
   1   8   0   29.70   12.50
  -1   8   0   14.60   14.60
  -1  -8   0   20.70   10.60
   2  -8   0   83.69   18.00
  -2   8   0   45.70   15.10
  -2  -8   0   60.49   14.60
  -2   8   0   72.39   15.50
   2  -8   0   45.50   16.10
   2   8   0   49.70   13.50
  -2  -8   0   48.20   12.30
  -3   8   0   17.20   12.40
  -3  -8   0   37.90   12.80
  -3   8   0   21.00   12.80
   3  -8   0    6.30   13.70
   3   8   0   21.10   13.00
  -3  -8   0   26.20    9.90
   3  -8   0   13.10   10.90
  -4   8   0  460.15   39.20
  -4  -8   0  508.35   39.30
   4  -8   0  493.95   39.80
   4  -8   0  485.45   47.50
  -4   8   0  440.96   43.70
  -4  -8   0  486.35   34.50
   4   8   0  480.85   40.20
  -5  -8   0  273.87   23.20
   5  -8   0  261.87   33.00
  -5   8   0  308.57   30.80
   5  -8   0  274.87   29.10
  -5  -8   0  257.97   28.90
   5   8   0  302.47   30.20
  -5   8   0  287.87   37.50
   6   8   0  261.07   30.70
  -6   8   0  297.77   31.70
   6  -8   0  343.87   37.40
  -6  -8   0  297.07   23.30
  -6  -8   0  265.67   24.00
  -7  -8   0  206.58   18.30
   7  -8   0  194.68   31.80
  -7   8   0  219.58   27.40
   7   8   0  166.78   26.80
  -7  -8   0  179.58   19.50
   8  -8   0   36.10   23.00
  -8  -8   0   61.49   13.30
   8   8   0   42.10   18.20
  -8   8   0   45.30   17.70
  -8  -8   0   58.99   10.60
   9  -8   0  247.18   42.00
  -9   8   0  230.38   30.50
   9   8   0  228.68   33.50
  -9  -8   0  233.88   22.50
  -9  -8   0  204.78   18.60
 -10  -8   0  211.28   21.70
  10  -8   0  237.28   40.40
 -10   8   0  252.97   33.90
  10   8   0  242.08   34.90
 -10  -8   0  252.07   19.10
 -11   8   0  495.95   46.30
  11   8   0  431.26   47.60
  11  -8   0  537.35   59.59
 -12   8   0   11.60   16.50
  12  -8   0   -8.60   30.90
 -13   8   0  568.84   52.59
  13   8   0  580.54   57.89
  13  -8   0  482.15   63.49
 -14   8   0  322.37   47.20
  14   8   0  285.67   45.90
  14  -8   0  244.68   50.99
  15   8   0  217.88   41.30
  15  -8   0  171.88   48.40
 -15   8   0  213.28   35.10
 -16   8   0  196.58   34.70
  16   8   0  195.58   43.60
   0  -9   0   17.00    9.50
   0  -9   0    3.10   11.20
   0  -9   0    6.90    9.80
   0   9   0    0.30   10.40
  -1  -9   0 2341.87  139.29
  -1  -9   0 2459.55  144.09
   1   9   0 2377.06  138.99
   1  -9   0 2332.87  139.29
  -1   9   0 2448.85  140.39
  -1   9   0 2450.05  140.99
  -1  -9   0 2367.66  146.39
   2   9   0  144.79   20.60
  -2   9   0  140.39   22.30
   2  -9   0  121.59   21.60
  -2  -9   0  112.39   19.20
   2  -9   0  139.69   21.20
  -2   9   0  144.49   26.50
  -2  -9   0  142.69   19.80
  -3   9   0  347.67   34.10
   3   9   0  414.86   35.90
   3  -9   0  333.87   33.20
   3  -9   0  412.16   37.10
  -3  -9   0  371.86   30.40
  -3   9   0  400.66   36.10
  -3  -9   0  387.86   33.70
  -4   9   0   16.20   13.50
  -4  -9   0    3.60   10.50
   4  -9   0   12.80   14.50
   4   9   0   -5.60    9.60
  -4  -9   0    3.40    7.60
   5   9   0 1474.75   93.39
  -5   9   0 1423.16   93.69
  -5  -9   0 1436.06   86.59
   5  -9   0 1534.65   95.79
   6   9   0   43.50   16.70
  -6   9   0   54.49   18.00
  -6  -9   0   47.70   10.80
   6  -9   0   20.80   18.40
  -7   9   0 2162.48  130.69
  -7  -9   0 2144.09  121.19
   7  -9   0 2204.18  134.29
   7   9   0 2010.90  129.49
  -7  -9   0 2085.79  120.49
  -8   9   0  509.15   46.20
   8   9   0  520.75   47.50
  -8  -9   0  507.15   37.40
   8  -9   0  514.75   53.99
  -8  -9   0  536.25   35.90
   9  -9   0  138.59   32.90
   9   9   0  122.29   26.70
  -9   9   0  122.79   25.60
  -9  -9   0  142.69   20.20
  -9  -9   0  131.69   15.50
 -10   9   0   10.70   16.50
  10   9   0   47.10   19.10
 -10  -9   0   26.00   12.50
  10  -9   0   -3.20   24.60
 -11   9   0   16.30   16.90
  11  -9   0   61.49   39.30
 -11  -9   0   15.50   10.20
  11   9   0   17.40   19.00
 -12   9   0    2.20   15.80
  12   9   0   12.70   20.00
  12  -9   0  -51.89   26.10
 -13   9   0  470.05   47.20
  13  -9   0  459.85   61.79
  13   9   0  362.26   47.20
  14  -9   0   70.69   40.90
  14   9   0   55.09   25.20
 -14   9   0  116.39   27.10
 -15   9   0  139.49   31.30
  15  -9   0  107.69   47.90
  15   9   0  168.38   39.00
  16  -9   0   82.09   46.90
  16   9   0   92.39   46.90
 -16   9   0  136.99   32.30
   0 -10   0  310.47   31.70
   0 -10   0  269.57   27.80
   0  10   0  281.07   29.30
  -1 -10   0   76.59   18.70
  -1 -10   0  103.19   17.30
   1 -10   0  104.49   18.80
   1 -10   0   89.79   19.60
  -1  10   0   87.79   18.70
   2  10   0  135.89   21.10
  -2 -10   0  107.79   18.20
  -2  10   0  100.59   20.40
  -2 -10   0   90.59   19.70
   2 -10   0   80.09   19.00
   3 -10   0   28.00   15.90
  -3 -10   0   18.50   12.20
  -3 -10   0   11.90   13.10
  -3  10   0   18.70   14.10
  -4 -10   0   89.59   15.90
   4  10   0   93.29   20.10
   4 -10   0   83.19   21.40
  -4  10   0   68.09   19.40
  -5  10   0 1522.95   96.19
   5 -10   0 1442.66   95.99
   5  10   0 1428.96   94.19
  -5 -10   0 1442.16   87.79
   6 -10   0  320.67   39.50
  -6 -10   0  297.37   25.40
   6  10   0  264.27   33.10
  -6  10   0  291.47   34.20
   7  10   0   99.99   23.70
  -7  10   0   78.19   21.40
  -7 -10   0   64.59   12.80
  -7 -10   0   65.89   14.60
   7 -10   0   65.49   25.00
   8  10   0    9.70   14.60
  -8 -10   0   18.10    9.40
   8 -10   0   25.20   23.90
  -8 -10   0    5.50   10.50
  -8  10   0   17.00   16.30
   9  10   0   38.70   18.60
  -9  10   0   17.90   16.80
  -9 -10   0   29.90   12.90
   9 -10   0   60.89   29.20
  -9 -10   0   34.40    9.60
  10 -10   0  109.09   46.80
 -10  10   0   54.69   21.70
 -10 -10   0   53.79    9.90
 -11 -10   0  736.93   44.50
  11  10   0  719.03   64.89
 -11 -10   0  743.73   47.90
  11 -10   0  682.53   74.99
 -12  10   0    9.00   18.10
  12 -10   0   -9.20   29.90
  12  10   0    2.30   17.30
 -13  10   0  741.73   65.89
  13  10   0  831.72   73.79
  13 -10   0  819.52   82.09
 -14  10   0  153.68   31.90
  14 -10   0  135.79   46.80
  14  10   0  135.09   37.30
 -15  10   0   18.00   21.50
  15  10   0   22.10   27.00
   0 -11   0   -2.40   12.30
   0  11   0    8.70   12.70
   1 -11   0 1457.15   95.39
  -1 -11   0 1437.16   94.79
   1  11   0 1430.06   92.19
  -1  11   0 1552.04   95.69
  -2 -11   0  279.87   32.10
   2  11   0  259.67   28.90
  -2 -11   0  237.18   26.60
  -2  11   0  271.87   32.00
   2 -11   0  292.47   33.60
  -3  11   0  511.75   45.80
  -3 -11   0  539.45   41.60
  -3 -11   0  521.65   45.80
   3 -11   0  565.44   48.10
   4 -11   0  589.44   50.09
  -4  11   0  494.25   46.60
  -4 -11   0  544.75   41.50
   5  11   0  551.94   49.60
  -5  11   0  660.93   51.99
   5 -11   0  572.94   52.49
  -5 -11   0  574.24   42.60
   6 -11   0  793.82   65.59
  -6  11   0  815.42   62.59
   6  11   0  753.02   60.39
  -7 -11   0  627.04   43.50
   7  11   0  630.74   52.99
  -7  11   0  632.04   54.39
   7 -11   0  548.25   55.29
  -7 -11   0  604.24   44.10
  -8  11   0   19.90   17.30
   8  11   0   -0.10   16.50
  -8 -11   0   -2.90    9.60
  -8 -11   0   17.50    9.00
   8 -11   0   -1.60   23.20
   9 -11   0  154.48   48.10
  -9  11   0  247.28   34.10
  -9 -11   0  191.18   19.80
   9  11   0  164.38   31.60
  -9 -11   0  177.28   23.10
  10  11   0  235.88   42.00
 -10 -11   0  197.88   24.40
 -10 -11   0  232.48   20.60
  10 -11   0  166.48   42.40
 -11  11   0   16.40   19.50
  11  11   0   14.30   19.10
 -11 -11   0   23.50   13.50
  11 -11   0   25.90   32.60
  12 -11   0  736.93   79.29
  12  11   0  841.52   70.69
 -12  11   0  757.22   67.09
 -13  11   0  634.24   60.69
  13 -11   0  596.44   77.59
  13  11   0  676.63   66.29
  14  11   0   75.79   30.90
  14 -11   0   99.69   42.90
 -14  11   0   56.79   23.90
 -15  11   0  212.08   40.20
  15  11   0  330.47   88.59
  15 -11   0   87.09   52.69
   0 -12   0 2506.75  150.08
   0  12   0 2440.06  147.99
  -1  12   0  167.78   26.80
   1  12   0  184.58   27.80
   1 -12   0  192.58   30.40
  -1 -12   0  194.58   29.40
  -2  12   0  709.23   57.09
  -2 -12   0  775.42   58.69
   2 -12   0  760.82   59.09
   2  12   0  710.43   54.89
  -3  12   0    2.30   13.80
   3 -12   0  -10.40   14.90
  -3 -12   0   18.00   15.30
  -4 -12   0  119.39   24.90
  -4  12   0  127.09   25.60
   4 -12   0  160.78   30.10
  -5 -12   0   28.30   13.00
   5 -12   0    5.90   18.30
  -5  12   0   15.10   16.70
  -6  12   0 1162.08   82.29
   6  12   0 1150.38   81.49
   6 -12   0 1155.68   84.69
  -6 -12   0 1069.59   71.99
   7  12   0   45.60   18.60
   7 -12   0   26.90   24.90
  -7 -12   0   50.09   14.80
  -7  12   0   39.90   18.10
  -7 -12   0   72.69   14.30
  -8 -12   0  925.81   63.69
   8 -12   0  958.90   84.59
   8  12   0 1048.60   76.29
  -8 -12   0  989.60   64.69
  -9 -12   0  389.16   31.30
   9  12   0  404.66   45.40
   9 -12   0  432.86   57.99
  -9  12   0  356.36   43.70
  -9 -12   0  390.66   34.20
  10  12   0   32.70   19.70
 -10 -12   0   26.10   14.10
 -10  12   0   31.40   19.50
  10 -12   0   84.79   34.10
  11  12   0  163.98   32.90
 -11  12   0  157.18   33.50
 -11 -12   0  167.88   23.10
  11 -12   0  247.98   47.20
 -12 -12   0   71.89   15.60
  12 -12   0   81.49   41.80
 -12  12   0   85.99   26.60
  12  12   0  104.19   30.80
  13  12   0  207.28   41.20
 -13  12   0  138.99   33.70
  13 -12   0  156.58   46.30
  14 -12   0  868.21  100.19
  14  12   0  714.73   76.59
 -14  12   0  867.31   75.89
   0  13   0   -1.40   13.00
   0 -13   0   17.40   15.20
   1  13   0   22.80   15.30
   1 -13   0   -3.00   14.80
  -1  13   0    5.60   13.60
  -1 -13   0   10.10   14.80
  -2 -13   0   30.30   17.30
   2  13   0   32.90   17.70
   2 -13   0   56.69   19.90
  -2  13   0   69.19   21.90
  -3  13   0  883.61   70.39
   3 -13   0  989.50   72.19
  -3 -13   0  911.11   70.29
  -4 -13   0  243.78   34.50
  -4  13   0  242.38   34.50
   4 -13   0  203.08   34.50
  -5  13   0  335.87   40.70
   5 -13   0  302.17   42.70
  -5 -13   0  337.47   39.60
  -6  13   0  633.74   70.99
   6 -13   0  674.03   70.19
   6  13   0  622.74   55.49
   7  13   0   -6.70   16.80
   7 -13   0   35.80   26.90
  -7  13   0   27.70   18.80
  -7 -13   0    5.70   12.30
   8  13   0   19.30   17.90
  -8 -13   0   19.20   10.40
  -8 -13   0    5.30   13.60
  -8  13   0   19.50   18.80
   8 -13   0   24.20   29.30
   9  13   0  216.08   36.60
  -9  13   0  176.38   34.80
  -9 -13   0  203.78   25.60
  -9 -13   0  236.98   22.80
   9 -13   0  218.18   42.80
 -10  13   0  154.18   34.40
  10 -13   0  127.79   39.00
 -10 -13   0  156.38   23.70
  10  13   0  233.48   40.10
  11 -13   0  245.78   50.79
 -11  13   0  351.76   45.30
 -11 -13   0  259.97   30.00
  11  13   0  341.87   48.50
 -12 -13   0  436.96   39.90
 -12  13   0  483.65   55.59
  12  13   0  554.74   59.19
  12 -13   0  459.05   66.19
 -13  13   0   30.20   24.50
  13 -13   0   62.09   72.89
  13  13   0   56.29   31.40
   0  14   0 1007.80   71.49
   0 -14   0  851.31   70.79
   1  14   0  145.79   27.10
   1 -14   0  109.79   26.60
  -1  14   0  113.29   26.80
  -1 -14   0  132.99   28.60
   2 -14   0 1304.27   95.49
  -2  14   0 1477.35   96.39
  -2 -14   0 1319.97   95.39
   2  14   0 1410.36   92.69
  -3  14   0  225.18   35.00
  -3 -14   0  155.38   30.70
   3 -14   0  178.48   33.50
   4 -14   0 1148.39  114.59
  -4 -14   0 1038.30   79.79
   5 -14   0  411.56   51.99
  -5  14   0  538.15   52.39
  -5 -14   0  524.05   61.59
   6 -14   0  688.93   65.69
  -6  14   0  755.12   64.19
  -6 -14   0  696.73   64.39
   7 -14   0  136.99   35.40
  -7  14   0   95.09   26.10
  -8  14   0  499.35   52.29
   8  14   0  488.05   50.19
   8 -14   0  451.45   61.19
  -8 -14   0  482.75   41.70
  -9 -14   0  224.18   29.50
   9 -14   0  199.68   45.80
  -9  14   0  295.97   45.30
   9  14   0  261.07   40.70
  10  14   0  513.75   54.29
 -10  14   0  491.75   55.29
  10 -14   0  426.26   63.09
  11 -14   0  -17.00   32.70
 -11 -14   0    3.70   16.20
 -11  14   0   36.80   24.60
  11  14   0    5.30   21.70
 -12  14   0  276.87   48.80
  12  14   0  231.98   43.20
   0 -15   0   -0.80   32.50
   0  15   0   20.70   18.60
  -1  15   0   37.90   20.20
   1  15   0   62.39   21.80
  -1 -15   0   26.50   31.10
   1 -15   0   33.90   22.50
   2 -15   0  521.25   52.99
  -2 -15   0  484.75   58.09
   3 -15   0  329.07   43.70
  -3  15   0  368.26   44.60
  -3 -15   0  318.47   41.50
  -4 -15   0   41.60   20.80
   4 -15   0   12.90   20.00
  -4  15   0   49.20   22.90
   5 -15   0   19.80   23.40
  -5 -15   0   17.30   20.40
  -5  15   0    3.50   16.20
  -6 -15   0   -6.50   18.00
  -6  15   0   21.90   20.10
   6 -15   0   21.10   23.20
  -7  15   0  133.49   33.70
  -7 -15   0  103.49   27.90
   7 -15   0   55.39   31.50
  -8 -15   0  882.21   61.29
   8 -15   0  751.52   76.99
  -8  15   0  759.22   70.89
  -9 -15   0    6.80   14.90
   9  15   0   12.00   20.10
   9 -15   0   -0.90   32.90
  -9  15   0    1.90   20.70
 -10 -15   0  341.27   34.40
  10 -15   0  309.17   58.99
  10  15   0  365.26   52.79
 -10  15   0  331.77   50.29
 -11  15   0   52.39   33.20
  11 -15   0   17.00   60.89
  11  15   0   31.90   26.80
  12  15   0   41.90   49.90
 -12  15   0    0.10   25.40
  12 -15   0   84.39   53.09
   0  16   0  119.39   28.20
   0 -16   0  117.99   28.80
  -1 -16   0  114.49   29.20
  -1  16   0  143.59   31.10
   1 -16   0  108.99   28.60
  -2 -16   0 1203.58   91.19
  -2  16   0 1220.18   89.19
   2 -16   0 1192.38   91.89
   3 -16   0   77.09   28.30
  -3 -16   0   55.39   24.50
  -3  16   0   88.69   26.30
  -4  16   0 2239.48  144.69
   4 -16   0 2127.79  145.19
  -4 -16   0 2220.48  144.09
   5 -16   0   19.70   23.00
  -5  16   0   18.40   21.10
  -5 -16   0    6.00   20.50
  -6  16   0  184.38   37.30
  -6 -16   0  225.68   40.40
   6 -16   0  162.58   37.80
  -7  16   0  128.69   33.60
  -7 -16   0  136.29   32.70
   7 -16   0   60.79   33.50
  -8 -16   0  392.96   39.70
  -8 -16   0  424.66   54.29
   8 -16   0  384.76   60.99
  -8  16   0  409.66   51.19
  -9 -16   0   87.79   21.90
   9 -16   0   63.29   38.30
  -9  16   0   27.00   26.40
 -10  16   0 1388.06  138.99
  10  16   0 1334.77  103.99
 -10 -16   0 1357.86   88.69
  10 -16   0 1293.27  115.49
   0  17   0    9.80   18.60
   0 -17   0   -3.30   20.50
   1 -17   0  -19.80   19.50
  -1 -17   0   16.80   23.70
  -1  17   0   31.20   21.40
  -2  17   0  113.59   28.90
  -2 -17   0  104.19   30.10
   2 -17   0   92.29   29.90
   3 -17   0  675.83   67.79
  -3  17   0  688.13   64.59
  -3 -17   0  689.93   65.09
  -4 -17   0   47.60   23.60
   4 -17   0   -5.00   25.20
  -4  17   0   34.20   23.20
   5 -17   0    9.20   27.00
  -5  17   0   31.10   25.60
  -5 -17   0   11.70   22.40
  -6  17   0   50.69   24.30
  -6 -17   0   31.20   26.30
   6 -17   0   29.40   28.80
  -7  17   0   45.20   28.20
  -7 -17   0  110.89   33.30
   7 -17   0   17.40   31.90
  -8 -17   0  315.97   39.30
  -8 -17   0  418.96   53.59
  -9 -17   0  142.69   26.10
  -9  17   0  146.29   36.30
   9 -17   0   85.19   44.10
   0 -18   0 1003.90   84.89
  -1 -18   0  324.57   47.50
   1 -18   0  235.78   42.90
  -1  18   0  202.18   39.10
  -2 -18   0  345.67   51.19
   2 -18   0  398.96   55.89
  -2  18   0  287.37   46.20
   3 -18   0  123.49   36.50
  -3  18   0  124.19   34.10
  -3 -18   0  134.99   34.60
  -4 -18   0  331.77   51.29
   4 -18   0  361.26   53.49
  -4  18   0  329.67   50.59
  -5 -18   0  140.89   35.80
   5 -18   0  106.89   35.60
  -5  18   0  143.59   36.70
  -6 -18   0  782.92   74.49
  -7  18   0  112.29   34.70
   7 -18   0  145.09   43.10
   0 -19   0    4.50   23.30
  -1  19   0   87.59   31.70
   1 -19   0  106.49   36.40
  -1 -19   0  152.78   37.10
  -2  19   0  222.88   42.50
  -2 -19   0  200.08   42.00
   2 -19   0  208.68   48.00
  -3  19   0  410.96   53.39
  -3 -19   0  293.87   50.89
   4 -19   0   69.29   35.10
  -4  19   0   85.29   56.89
  -5  19   0  220.08   46.30
  -5 -19   0  211.48   55.29
   5 -19   0  233.68   49.70
   0 -20   0  622.74   68.89
  -1 -20   0   42.70   31.50
   1 -20   0   58.59   30.00
   2   0  -1  658.63   37.50
  -2   0  -1  646.64   40.10
   2   0   1  700.23   39.60
   2   0   1  714.23   40.20
   3   0  -1  343.47   21.70
   3   0   1  356.16   27.50
   3   0   1  341.67   24.70
  -3   0   1  358.26   21.50
   3   0  -1  339.87   28.40
  -3   0   1  340.77   31.40
  -3   0  -1  339.57   23.70
  -3   0  -1  362.36   26.90
  -4   0  -1   21.60   12.30
  -4   0  -1   12.60    9.40
  -4   0   1   21.40   13.50
   4   0   1   19.10    9.80
   4   0   1    2.00   12.00
   4   0  -1    6.40   12.60
   4   0  -1    5.70    6.80
  -4   0   1   20.30    6.30
   5   0  -1  110.49   19.70
   5   0   1  126.39   19.50
   5   0  -1  115.39   13.40
  -5   0  -1  116.59   14.70
  -5   0   1   90.49   13.70
  -5   0   1  145.89   20.10
  -5   0  -1  121.09   18.10
  -6   0  -1   92.39   13.60
   6   0  -1  102.49   19.90
   6   0  -1  102.29   13.20
  -6   0  -1  111.09   18.70
  -6   0   1   96.99   19.20
   6   0   1  122.09   16.00
   6   0   1   79.09   18.60
  -6   0   1   86.69   12.40
   7   0  -1  347.67   28.40
   7   0  -1  263.77   37.50
   7   0   1  227.78   35.10
  -7   0   1  298.37   22.20
  -7   0  -1  282.27   24.80
  -8   0   1   69.09   11.10
   8   0   1    9.80   21.00
  -8   0   1   30.30   21.70
  -8   0  -1   60.49   21.60
  -8   0  -1   55.99   12.10
   8   0  -1   40.70   13.20
   8   0  -1   26.40   21.70
   8   0   1   38.10   14.80
  -9   0   1 2228.78  120.49
   9   0  -1 2169.28  121.59
   9   0  -1 2127.39  131.59
  -9   0  -1 2060.79  129.79
   9   0   1 2185.08  123.69
  -9   0  -1 2102.89  121.69
   9   0   1 2102.19  130.79
 -10   0  -1  127.69   18.00
  10   0   1  162.98   23.30
  10   0   1  150.08   27.90
  10   0  -1  162.08   20.70
 -10   0   1  129.59   16.60
  10   0  -1  137.39   28.50
  11   0   1   31.30   22.00
  11   0  -1    9.10   13.80
 -11   0   1   11.80    8.40
  11   0   1   23.40   14.80
 -11   0  -1   19.20   10.60
  11   0  -1   -6.10   18.00
  12   0   1   15.80   20.70
  12   0  -1    6.60   14.10
 -12   0  -1    1.90    9.40
  12   0   1    2.60   14.30
  12   0  -1   10.70   22.10
 -12   0   1   -1.20    8.40
  13   0   1   28.90   17.50
  13   0  -1   38.90   16.60
  13   0  -1   36.60   26.00
  13   0   1   20.40   21.60
 -13   0   1   56.19   12.90
 -14   0   1   42.40   12.30
  14   0  -1    9.90   25.20
 -14   0  -1   26.20   13.00
  14   0  -1   19.60   17.30
  14   0   1    2.30   30.80
  15   0   1 1899.51  127.59
 -15   0   1 1812.22  106.59
  15   0   1 1830.12  112.69
  15   0  -1 1899.61  128.79
  15   0  -1 1846.42  110.69
 -15   0  -1 1757.82  107.99
  16   0  -1   62.49   21.10
  16   0  -1  120.19   34.10
  16   0   1  111.19   33.70
  16   0   1    8.30   21.90
 -17   0   1  402.86   32.00
  17   0   1  336.37   53.09
  17   0  -1  477.15   60.69
 -17   0  -1  383.66   40.70
  18   0  -1   56.69   33.80
  -2  -1  -1  933.41   52.69
   2  -1   1  987.20   53.59
   2  -1   1  955.70   53.19
  -2   1   1 1024.00   54.59
  -2   1   1  864.41   51.79
  -2   1  -1  934.31   53.29
  -2  -1   1  901.51   53.69
  -2   1  -1  881.61   52.69
   2   1   1  948.61   52.09
   2  -1  -1  873.41   55.79
   2  -1  -1  912.41   51.99
   2   1   1  910.31   52.89
  -3  -1  -1 8594.74  474.85
   3  -1   1 8536.65  476.95
   3   1  -1 8262.77  472.65
  -3  -1  -1 8471.65  476.75
   3   1  -1 8346.96  477.25
   3  -1   1 8781.22  476.05
  -3   1   1 8760.82  477.55
  -3   1   1 8599.04  474.85
  -3   1  -1 9616.24  478.45
   3   1   1 9189.08  477.05
  -3  -1   1 9349.46  477.75
   3  -1  -1 9392.76  478.15
   3  -1  -1 9384.46  475.15
   3   1   1 9612.54  475.35
   4  -1   1 1223.78   71.59
   4   1  -1 1213.18   64.59
   4   1  -1 1165.48   71.09
  -4  -1  -1 1242.68   66.99
  -4   1   1 1210.28   71.59
  -4  -1  -1 1205.98   70.19
  -4   1   1 1219.88   66.99
  -4   1  -1 1161.48   70.29
   4  -1  -1 1165.88   71.79
   4   1   1 1103.79   70.19
   4   1   1 1160.38   67.19
  -4  -1   1 1121.79   63.89
   4  -1  -1 1115.39   66.59
  -4   1  -1 1119.39   67.69
  -5   1   1 4015.00  225.38
   5  -1   1 4065.59  229.88
   5   1  -1 3975.70  229.88
  -5   1   1 4011.30  230.08
   5   1  -1 4002.40  223.48
   5  -1   1 4115.29  227.08
  -5  -1  -1 3965.10  225.18
  -5  -1  -1 3965.10  229.08
   5  -1  -1 4365.26  231.38
  -5   1  -1 4479.45  230.08
  -5   1  -1 4358.56  226.98
   5   1   1 4390.16  226.28
   5   1   1 4184.98  229.98
  -5  -1   1 4337.47  230.68
  -5  -1   1 4333.97  223.18
   6  -1   1  161.98   23.50
  -6   1   1  195.08   17.60
   6  -1   1  179.18   20.50
  -6  -1  -1  159.78   17.00
   6   1  -1  159.98   23.50
  -6  -1  -1  190.98   24.60
  -6   1   1  210.98   26.60
   6   1  -1  204.58   17.10
  -6  -1   1  148.89   22.10
  -6   1  -1  171.48   18.50
  -6   1  -1  146.39   21.40
   6   1   1  181.78   25.00
   6  -1  -1  177.08   18.00
   6  -1  -1  152.48   23.10
  -6  -1   1  143.89   13.90
  -7  -1  -1 1019.00   76.09
  -7  -1  -1 1081.49   67.09
   7   1  -1  993.70   75.19
  -7   1   1 1136.79   67.39
   7   1  -1 1184.58   66.59
   7  -1   1 1067.69   78.69
   7  -1   1 1186.18   71.69
  -7  -1   1 1158.18   79.09
   7  -1  -1 1312.67   81.29
  -7  -1   1 1182.98   66.79
   7   1   1 1284.27   69.39
   7   1   1  970.00   74.29
   7  -1  -1 1194.48   69.39
  -7   1  -1 1156.08   68.79
   8   1  -1  524.05   45.30
   8  -1   1  445.66   47.90
  -8  -1  -1  533.25   33.40
  -8   1   1  570.74   48.40
   8  -1   1  559.84   38.60
   8   1   1  471.55   35.10
  -8   1  -1  428.16   33.70
   8  -1  -1  415.96   34.20
  -8  -1   1  385.06   44.60
   8   1   1  378.36   41.40
  -8  -1   1  431.86   29.90
   9   1  -1 1629.14  104.79
  -9   1   1 1631.84   94.69
  -9  -1  -1 1614.44   93.99
   9  -1   1 1637.04   97.59
   9   1  -1 1654.33   93.89
  -9  -1  -1 1411.56  101.29
   9  -1   1 1610.04  104.29
   9  -1  -1 1704.53  106.09
   9   1   1 1685.03  104.39
   9   1   1 1731.33   96.49
  -9   1  -1 1684.03   96.39
  -9  -1   1 1686.73   91.99
   9  -1  -1 1607.84   95.59
  -9   1  -1 1542.15  102.19
  10   1  -1   92.79   23.60
  10  -1   1   78.59   17.90
 -10   1   1   77.19   14.00
  10  -1   1   68.09   23.80
  10   1  -1   76.09   14.60
 -10  -1  -1   90.09   14.20
 -10   1  -1   79.09   15.50
 -10  -1   1  102.59   13.20
  10   1   1   76.39   16.50
  10  -1  -1   54.89   23.30
  10   1   1  111.09   24.70
  10  -1  -1   70.99   16.30
  11  -1   1 1227.38   76.59
  11   1  -1 1106.39   71.29
 -11  -1  -1 1183.48   71.39
 -11   1   1 1147.79   71.79
  11  -1   1 1194.78   85.39
  11   1  -1 1155.88   84.69
  11  -1  -1 1223.08   74.89
  11   1   1 1266.17   85.59
 -11   1  -1 1145.09   73.39
  11   1   1 1205.18   74.29
 -11  -1   1 1162.68   69.19
  11  -1  -1 1130.79   84.99
 -12   1   1  286.87   26.80
  12  -1   1  278.67   40.90
  12  -1   1  265.77   37.30
 -12  -1  -1  242.48   25.40
  12   1  -1  278.87   41.90
  12   1  -1  263.37   27.60
  12   1   1  321.07   30.50
  12   1   1  296.37   40.40
 -12  -1   1  295.77   24.30
 -12   1  -1  288.37   28.00
  12  -1  -1  333.37   43.20
  12  -1  -1  317.97   32.30
  13  -1   1   59.59   27.30
 -13  -1   1   28.80    9.60
  13  -1  -1   25.50   17.70
  13  -1  -1   11.70   22.80
  13   1   1   29.10   15.60
 -13   1  -1   45.50   14.80
  13   1   1   25.70   21.30
 -14  -1  -1  107.49   16.80
  14   1  -1  112.49   33.60
  14  -1   1   62.59   35.40
  14   1  -1   91.39   18.10
 -14   1   1  103.69   17.90
  14  -1   1   99.99   25.50
 -14  -1   1   87.29   14.40
  14  -1  -1   28.10   26.80
  14   1   1   79.99   20.00
  15  -1   1  180.78   39.10
  15   1  -1  162.68   37.50
 -15  -1  -1  174.68   21.70
  15   1  -1  149.88   22.20
 -15   1   1  187.08   22.30
  15   1   1  216.68   38.80
 -15  -1   1  211.58   19.90
  15  -1  -1  141.29   26.90
  15   1   1  159.88   25.70
 -15   1  -1  191.58   25.10
  15  -1  -1  238.58   42.70
 -16  -1  -1  255.47   24.90
  16   1  -1  253.87   44.60
 -16   1   1  255.77   32.60
  16  -1   1  194.58   39.70
  16   1  -1  147.19   23.70
  16   1   1  232.38   43.00
 -16  -1   1  195.08   20.90
  16   1   1  145.59   41.40
  16  -1  -1  175.38   41.20
 -16   1  -1  276.97   28.80
  17  -1   1  448.06   59.29
 -17  -1  -1  451.65   35.60
  17   1  -1  470.15   59.19
  17   1   1  494.75   61.89
  17  -1  -1  562.14   63.49
 -17   1  -1  442.26   39.10
  18   1  -1   54.59   30.20
  18  -1  -1   10.80   29.20
 -18   1  -1   38.30   23.90
   0   2  -1  937.01   52.49
   1   2  -1  537.25   30.30
  -1   2   1  499.55   31.70
   1  -2   1  551.14   32.20
   1  -2   1  555.84   32.30
   1   2  -1  529.55   32.20
   1   2   1  510.05   31.50
  -1  -2   1  505.15   32.00
   2  -2   1  938.41   50.69
  -2  -2  -1  917.81   49.50
   2   2  -1  943.91   46.60
  -2   2   1  926.11   51.59
  -2   2   1  898.91   51.69
  -2  -2   1  796.02   46.40
   2  -2  -1  757.42   49.40
   2  -2  -1  764.42   50.69
  -2  -2   1  765.62   50.19
  -2   2  -1  795.92   50.09
  -3  -2  -1 1078.09   58.39
  -3   2   1 1060.29   59.79
   3   2  -1 1062.59   61.99
   3  -2   1 1116.19   62.79
   3  -2   1 1064.89   61.19
  -3  -2  -1 1023.70   63.19
  -3  -2   1  908.11   55.29
   3   2   1 1061.39   58.19
  -3  -2   1  983.50   61.49
   3  -2  -1  997.10   62.09
  -3   2  -1 1024.90   61.39
   3   2   1  976.60   60.59
  -3   2  -1 1044.10   60.49
   4   2  -1 1933.11  108.89
  -4   2   1 1956.00  105.99
  -4  -2  -1 1971.00  107.89
   4  -2   1 1928.21  106.89
   4  -2   1 1945.51  108.89
  -4  -2  -1 1992.00  104.69
  -4   2   1 1924.01  108.89
  -4  -2   1 1828.22  108.29
  -4   2  -1 1862.81  108.19
   4   2   1 1887.91  104.29
  -4   2  -1 1852.11  106.59
   4   2   1 1711.33  107.49
   4  -2  -1 1814.02  105.79
   5  -2   1 1294.97   85.09
  -5  -2  -1 1256.47   83.49
   5  -2   1 1373.26   82.59
  -5   2   1 1264.77   84.59
  -5   2   1 1271.57   80.99
   5   2  -1 1343.77   76.99
   5  -2  -1 1478.75   81.89
  -5   2  -1 1531.65   85.59
  -5  -2   1 1532.55   85.89
  -5  -2   1 1509.15   76.89
   5  -2  -1 1449.85   86.49
  -5   2  -1 1482.45   83.09
   5   2   1 1552.64   80.49
   5   2   1 1480.45   85.59
  -6  -2  -1  288.97   21.20
  -6  -2  -1  299.97   28.80
  -6   2   1  300.67   23.20
  -6   2   1  302.67   30.60
   6   2  -1  275.47   18.10
   6  -2   1  301.67   31.40
   6   2  -1  291.37   29.50
   6  -2   1  273.67   25.40
   6   2   1  199.98   26.50
  -6   2  -1  235.88   27.30
  -6  -2   1  231.48   16.90
   6   2   1  222.98   21.00
   6  -2  -1  263.77   31.50
  -6  -2   1  228.78   27.20
   6  -2  -1  230.78   22.40
  -6   2  -1  208.58   22.70
  -7  -2  -1  104.59   15.60
   7   2  -1  110.49   13.40
   7  -2   1  122.19   18.90
  -7  -2  -1   93.99   23.90
   7   2  -1  123.99   23.20
  -7   2   1  124.89   17.00
   7  -2   1  121.39   25.70
   7   2   1  118.29   21.50
  -7  -2   1   84.69   24.90
  -7   2  -1  158.28   19.50
   7  -2  -1  130.69   26.30
  -7  -2   1  109.29   11.70
   7   2   1  150.38   16.90
   7  -2  -1  132.59   18.70
   8  -2   1  259.67   34.30
  -8  -2  -1  246.48   32.60
  -8  -2  -1  196.78   20.40
   8   2  -1  280.17   39.00
  -8  -2   1  142.49   30.30
   8   2   1  171.68   26.90
  -8   2  -1  159.38   21.00
  -8  -2   1  167.58   16.90
   8  -2  -1  206.98   22.50
   8   2   1  179.98   19.80
   9  -2   1  146.69   27.20
   9  -2   1  156.98   22.60
  -9  -2  -1  159.78   17.30
  -9  -2  -1  104.19   22.70
   9   2  -1  144.89   15.80
  -9   2   1  134.79   18.40
   9   2  -1  123.59   25.70
  10  -2   1 1531.85   92.39
 -10   2   1 1469.65   88.89
 -10  -2  -1 1460.05   86.09
  10  -2   1 1607.54  100.99
  10   2  -1 1435.16   98.29
 -10   2  -1 1477.95   90.29
  10  -2  -1 1473.65   90.29
  10  -2  -1 1619.84  102.29
 -10  -2   1 1503.95   83.69
  10   2   1 1408.36   87.69
  10   2   1 1440.56   97.89
 -11  -2  -1  527.05   35.30
 -11   2   1  476.65   37.90
  11   2  -1  483.75   49.00
  11  -2   1  523.55   51.89
  11   2  -1  508.25   34.60
 -11   2  -1  496.25   39.50
  11   2   1  467.25   48.50
  11  -2  -1  521.55   52.29
  11   2   1  511.25   37.70
  11  -2  -1  489.35   41.80
 -11  -2   1  486.85   32.20
  12  -2   1   70.59   22.40
  12   2  -1   41.30   11.50
  12   2  -1   32.20   22.10
 -12  -2  -1   42.20   10.90
 -12   2   1   31.20   12.60
  12  -2   1   32.70   26.10
  12  -2  -1    5.80   23.30
 -12   2  -1   30.20   13.30
 -12  -2   1   34.00    9.00
  12  -2  -1   22.80   21.30
  12   2   1   26.60   12.60
  12   2   1   46.40   22.20
  13  -2   1  360.16   41.30
  13  -2   1  374.36   53.19
  13   2  -1  337.87   46.20
  13   2  -1  379.96   29.80
 -13   2   1  339.57   33.00
 -13  -2  -1  329.17   29.90
  13   2   1  426.06   34.30
  13   2   1  412.66   47.20
  13  -2  -1  441.26   40.70
 -13  -2   1  426.36   27.70
  13  -2  -1  430.16   52.89
 -13   2  -1  410.96   35.60
  14   2  -1  245.38   41.30
  14   2  -1  205.88   22.10
  14  -2   1  227.38   42.80
 -14  -2  -1  259.27   23.00
  14  -2  -1  159.68   39.20
  14   2   1  228.88   47.60
  14  -2  -1  193.68   31.40
 -14   2  -1  232.78   27.20
  14   2   1  235.08   26.40
 -14  -2   1  195.68   18.90
  15   2  -1  515.95   34.00
  15  -2   1  484.65   56.69
  15   2  -1  467.55   53.59
 -15  -2  -1  456.15   34.10
 -15   2   1  499.85   39.40
  15   2   1  447.66   54.59
 -15  -2   1  472.05   30.90
 -15   2  -1  426.16   39.70
  15  -2  -1  472.45   57.79
  15   2   1  399.16   37.70
  16  -2   1  362.86   52.09
 -16  -2  -1  342.07   28.40
 -16   2   1  360.06   33.40
  16   2  -1  281.37   27.10
  16   2  -1  395.26   51.49
  16  -2  -1  340.47   53.39
 -16   2  -1  411.36   36.90
  16   2   1  445.16   51.39
  16   2   1  291.77   39.80
  17   2  -1  717.53   69.89
 -17   2   1  677.03   49.30
  17  -2   1  714.43   70.69
  17   2   1  673.13   68.59
 -17   2  -1  557.34   50.39
  17  -2  -1  652.43   70.49
  18   2  -1  213.08   45.90
  18  -2   1  259.27   54.29
 -18   2  -1  281.47   32.60
  18  -2  -1  344.97   59.19
   0  -3  -1   66.59   10.00
   0   3  -1   81.49   12.40
   0  -3  -1  100.79   11.50
   0  -3   1   76.49   11.30
   0   3   1   83.99   11.60
   0   3   1   85.79   11.80
   0  -3   1   96.19   12.30
   0  -3   1   72.69   10.40
   1   3  -1 8233.08  426.16
  -1   3   1 7882.61  427.96
  -1  -3  -1 8215.58  425.46
  -1  -3  -1 7860.11  424.86
   1   3  -1 7953.80  424.36
  -1   3   1 7768.22  425.76
   1  -3   1 7898.71  425.96
   1  -3  -1 7937.91  425.86
   1   3   1 7994.00  425.36
  -1  -3   1 7882.21  424.26
  -2   3  -1  270.87   22.30
  -2  -3   1  267.77   22.80
   2  -3  -1  284.07   22.30
   2   3   1  293.77   22.00
  -2  -3   1  280.97   18.50
  -3   3   1   47.50   10.80
   3  -3   1   45.10   11.80
  -3  -3  -1   28.50    9.80
   3   3  -1   41.90   11.80
   3  -3   1   47.50   12.90
  -3   3   1   44.60   11.60
  -3  -3  -1   46.30   10.30
  -3  -3   1   58.89   12.20
   3  -3  -1   67.89   12.00
  -3   3  -1   59.39   12.30
  -3   3  -1   61.19   12.20
   3   3   1   50.49   11.80
   3  -3  -1   57.99   13.30
  -3  -3   1   61.89    7.70
   4   3  -1  928.71   65.49
   4  -3   1 1004.20   66.79
  -4   3   1 1041.30   66.89
  -4   3   1 1021.40   64.39
  -4  -3  -1  974.10   64.79
   4  -3   1 1039.60   65.19
  -4   3  -1 1095.19   66.29
  -4  -3   1 1151.88   59.69
  -4  -3   1 1137.89   59.29
   4  -3  -1 1117.59   64.79
   4   3   1 1120.29   66.09
  -4   3  -1 1171.98   65.99
   4  -3  -1 1241.78   68.59
  -4  -3   1 1096.59   66.49
   5   3  -1 2958.70  175.08
   5  -3   1 2954.20  174.78
  -5   3   1 3019.20  175.48
  -5  -3  -1 3090.79  172.18
  -5  -3  -1 3020.90  173.88
   5  -3   1 3091.19  173.58
  -5   3   1 3078.79  172.58
   5  -3  -1 3165.58  172.78
   5   3   1 3109.09  174.68
  -5  -3   1 3199.28  175.38
  -5   3  -1 3193.18  175.38
  -5  -3   1 3234.68  167.18
   5  -3  -1 3181.98  176.18
   5   3   1 3193.48  169.58
  -5   3  -1 3279.17  173.98
   6   3  -1  274.67   30.10
   6  -3   1  248.88   32.60
  -6   3   1  305.67   26.20
  -6  -3  -1  289.37   29.40
  -6  -3  -1  312.37   23.70
   6  -3   1  280.57   26.90
  -6   3   1  287.87   31.40
  -6   3  -1  320.07   30.90
   6   3   1  330.37   22.90
   6  -3  -1  350.66   35.30
  -6  -3   1  295.87   30.10
  -6  -3   1  330.97   19.40
  -6   3  -1  325.77   28.00
   6  -3  -1  324.47   26.80
   6   3   1  308.57   29.70
   7   3  -1 6313.17  358.06
  -7   3   1 6468.95  353.76
  -7   3   1 6563.94  359.26
   7  -3   1 6342.17  358.36
   7  -3   1 6567.54  355.06
  -7  -3  -1 6502.95  357.36
  -7  -3  -1 6401.26  350.06
  -7   3  -1 6684.93  354.86
  -7  -3   1 6542.05  346.97
   7   3   1 6452.35  357.76
   7  -3  -1 6721.23  354.16
   7  -3  -1 6646.73  359.56
  -8  -3  -1  915.51   56.29
   8   3  -1  934.41   71.99
  -8  -3  -1  922.81   65.59
   8   3  -1  918.51   52.99
  -8   3   1  878.41   59.49
  -8   3   1  901.51   66.59
   8  -3   1  904.11   61.69
   8   3   1  960.50   56.59
   8   3   1  945.11   65.69
  -8  -3   1  953.10   52.69
  -8  -3   1  894.21   65.39
   8  -3  -1  991.50   69.29
  -8   3  -1 1029.90   61.99
  -8   3  -1  968.10   66.39
   8  -3  -1  982.50   60.89
  -9  -3  -1  446.96   32.10
  -9  -3  -1  424.16   47.60
   9  -3   1  402.16   37.80
  -9   3   1  446.66   36.10
   9  -3   1  451.65   44.90
   9   3  -1  427.86   42.90
   9   3  -1  426.46   29.30
  -9   3  -1  544.65   38.90
  -9  -3   1  539.65   29.20
   9   3   1  500.45   43.60
   9   3   1  555.64   33.80
   9  -3  -1  500.05   37.90
  10  -3   1  631.54   56.09
 -10   3   1  630.44   44.90
 -10  -3  -1  646.24   40.20
  10   3  -1  638.24   52.99
  10   3  -1  611.94   37.20
  10  -3   1  595.54   47.70
  10   3   1  629.64   52.59
  10  -3  -1  597.04   45.40
  10  -3  -1  541.85   54.49
  10   3   1  628.74   41.00
 -10  -3   1  615.74   38.60
 -10   3  -1  559.54   45.00
  11  -3   1   20.80   26.30
  11   3  -1   35.60    8.40
 -11  -3  -1   55.99   11.00
  11   3  -1   24.30   18.30
  11  -3   1   54.39   20.60
 -11   3   1   49.10   14.60
  11   3   1   71.09   13.90
  11  -3  -1   34.40   27.00
  11   3   1   33.30   20.30
  11  -3  -1   62.69   19.20
 -12  -3  -1   50.09   11.70
  12   3  -1   29.90   20.60
  12  -3   1   45.80   26.80
  12  -3   1   51.39   20.50
  12   3  -1   38.40    9.00
  12  -3  -1   81.19   30.30
  12  -3  -1   65.69   19.70
  12   3   1   73.79   23.10
  13  -3   1  873.01   78.29
 -13  -3  -1  879.81   54.99
  13   3  -1  896.51   54.79
  13   3  -1  910.91   74.39
 -13   3   1  940.91   61.99
  13  -3  -1  905.41   79.39
 -13   3  -1  883.51   62.29
  13  -3  -1  889.11   67.59
  13   3   1  825.12   72.39
  13   3   1  888.11   56.69
  14   3  -1  435.96   54.29
  14  -3   1  506.55   58.99
 -14  -3  -1  531.75   34.60
 -14   3   1  484.45   41.70
  14   3   1  453.25   54.29
 -14   3  -1  465.55   41.10
  14  -3  -1  573.34   64.09
  14   3   1  482.05   36.70
 -15  -3  -1  271.87   22.60
 -15   3   1  290.27   30.50
  15   3  -1  250.37   42.00
  15  -3   1  278.17   44.50
  15  -3  -1  244.98   45.90
  15   3   1  239.88   24.90
 -15   3  -1  214.78   30.90
  15   3   1  311.17   47.10
  16  -3   1  383.16   56.19
  16   3  -1  414.26   53.09
 -16   3   1  356.76   36.20
 -16  -3  -1  356.36   28.20
 -16   3  -1  455.05   38.80
  16  -3  -1  372.66   55.49
  16   3   1  378.16   50.89
  17   3  -1   33.60   25.60
  17  -3   1   70.89   34.20
  17   3   1   94.09   32.10
 -17   3  -1   97.39   20.80
  17  -3  -1   77.39   34.20
   0  -4   1 5518.25  297.47
   0  -4   1 5566.84  297.97
   0   4  -1 5494.65  297.47
   0  -4  -1 5536.65  297.77
   0  -4  -1 5519.55  297.87
   0   4   1 5482.45  297.77
   0   4   1 5505.35  297.67
   0  -4   1 5561.94  298.27
  -1  -4  -1 1182.48   68.69
   1  -4   1 1153.48   69.39
   1   4  -1 1097.89   67.49
  -1  -4  -1 1108.99   67.99
   1  -4   1 1183.68   69.89
  -1   4   1 1179.08   69.29
  -1  -4   1 1242.98   70.29
  -1   4  -1 1210.18   69.49
  -1  -4   1 1249.07   69.89
   1   4   1 1218.88   68.89
   1  -4  -1 1236.78   69.79
   2   4  -1  579.54   39.20
  -2   4   1  544.35   38.60
  -2  -4  -1  540.45   37.70
   2  -4   1  583.44   39.20
   2  -4   1  534.85   39.50
  -2   4   1  562.44   39.10
   2   4  -1  549.95   37.80
   2  -4  -1  664.93   39.80
  -2  -4   1  617.64   39.50
   2   4   1  631.54   39.20
  -2  -4   1  648.64   36.10
  -2   4  -1  588.74   39.30
   3  -4   1    7.20   10.60
   3  -4   1   19.90    9.50
   3   4  -1    3.40    9.20
  -3  -4  -1    3.10    8.30
  -3   4   1    2.90    9.30
  -3   4   1    5.10    9.20
  -3  -4   1   15.60    6.10
   3  -4  -1   20.40   12.20
  -3   4  -1   20.00   10.50
   3   4   1   27.20   10.20
   3  -4  -1   25.30   10.10
  -3   4  -1    0.90    9.20
  -3  -4   1   25.80   11.00
  -4  -4  -1  150.98   19.30
   4   4  -1  160.08   21.90
  -4   4   1  159.58   20.60
   4  -4   1  147.79   20.10
  -4  -4  -1  164.98   16.40
  -4   4   1  166.08   22.00
   4  -4   1  189.98   24.00
  -4   4  -1  233.08   22.10
   4  -4  -1  232.38   21.10
   4   4   1  237.38   22.20
   4  -4  -1  243.28   25.20
   5  -4   1 1809.52  105.99
  -5   4   1 1681.43  104.89
  -5  -4  -1 1707.73  105.69
   5   4  -1 1733.93  107.09
  -5   4   1 1807.92  107.79
   5  -4   1 1699.73  107.59
  -5  -4  -1 1844.82  101.69
  -5   4  -1 1918.81  107.79
  -5   4  -1 1843.92  106.29
  -5  -4   1 1977.20   99.49
  -5  -4   1 1876.91   98.99
  -5  -4   1 1758.02  106.79
   5  -4  -1 1766.72  108.19
   5   4   1 1887.71  107.09
   5  -4  -1 1919.31  105.99
  -6   4   1 1311.37   85.49
   6  -4   1 1286.37   82.49
   6  -4   1 1313.67   87.19
  -6   4   1 1241.28   81.19
  -6  -4  -1 1294.77   83.29
  -6  -4  -1 1318.17   77.79
   6   4  -1 1321.07   84.69
  -6  -4   1 1408.36   74.39
   6  -4  -1 1439.76   87.79
   6   4   1 1360.56   84.59
  -6   4  -1 1439.96   85.29
  -6   4  -1 1462.55   83.29
  -6  -4   1 1339.07   84.39
  -6  -4   1 1417.86   74.99
   6  -4  -1 1387.76   82.09
  -7   4   1   45.30   17.50
   7  -4   1   73.59   21.80
  -7  -4  -1   61.89   12.10
   7  -4   1   50.19   15.30
  -7   4  -1   96.09   20.00
   7   4   1   84.59   19.60
   7  -4  -1   85.69   16.50
  -7  -4   1   93.59    8.40
  -7   4  -1  107.39   18.20
  -7  -4   1   87.29   19.50
   7  -4  -1   79.89   20.90
  -8   4   1  627.74   42.70
   8  -4   1  620.64   48.60
   8  -4   1  637.64   50.99
  -8  -4  -1  587.44   36.90
  -8  -4  -1  576.14   45.10
   8   4  -1  594.14   47.60
  -8   4   1  571.84   52.59
   8  -4  -1  573.94   42.00
  -8  -4   1  503.15   44.80
  -8   4  -1  579.94   42.60
   8   4   1  512.45   35.60
   8  -4  -1  473.45   48.20
  -8   4  -1  473.55   45.00
  -9   4   1   84.49   16.80
   9  -4   1   92.79   19.60
   9   4  -1  106.29   22.60
  -9   4  -1   52.69   16.10
   9  -4  -1   53.99   22.90
   9   4   1   50.29   18.20
   9   4   1   55.09   10.70
  10  -4   1  284.97   40.40
  10   4  -1  259.77   34.90
  10  -4   1  289.97   31.80
 -10  -4  -1  293.57   22.00
 -10   4   1  283.47   29.00
  10   4   1  234.78   32.90
  10  -4  -1  316.87   41.70
 -10   4  -1  221.18   28.70
  10  -4  -1  243.08   27.80
  10   4   1  233.38   21.40
  11  -4   1  892.61   83.59
 -11   4   1  973.60   70.09
  11   4  -1 1044.10   78.89
  11  -4   1  965.70   80.09
 -11  -4  -1  985.30   63.19
  11   4   1 1199.98   64.99
  11  -4  -1 1251.57   74.89
  11  -4  -1 1144.19   87.09
  11   4   1 1202.58   81.19
  12  -4   1  625.84   61.49
  12   4  -1  654.43   57.49
 -12   4   1  576.34   46.80
 -12  -4  -1  670.93   39.30
  12   4   1  570.24   39.60
  12  -4  -1  532.35   59.59
  12   4   1  565.44   54.79
 -12   4  -1  554.44   47.20
  13  -4   1  789.82   81.59
 -13   4   1  864.11   61.99
 -13  -4  -1  858.11   53.49
  13   4  -1  915.21   74.89
  13   4   1  976.10   74.89
 -13   4  -1  917.01   63.59
 -14  -4  -1  250.27   19.90
  14  -4   1  263.57   44.50
 -14   4   1  251.17   29.90
  14   4  -1  224.78   39.90
  14  -4  -1  185.98   43.10
 -14   4  -1  200.38   29.80
  14   4   1  174.58   36.40
 -15   4   1   37.80   16.50
  15  -4   1   38.80   26.40
  15   4  -1   10.40   19.00
  15   4   1   27.00   21.70
 -15   4  -1   22.50   15.80
  15  -4  -1   35.60   28.60
  16   4  -1  115.09   34.70
 -16   4   1  148.49   23.90
  16  -4   1   87.69   36.60
  16   4   1  127.99   36.50
  16  -4  -1   78.79   37.30
 -16   4  -1  117.09   23.20
  17  -4   1  267.97   52.79
 -17   4   1  308.37   35.30
  17   4  -1  466.65   55.99
  17  -4  -1  303.77   54.69
 -17   4  -1  346.37   37.70
  17   4   1  369.86   56.79
   0  -5   1   14.50   10.10
   0  -5  -1   -1.10    8.60
   0  -5  -1   12.90    8.70
   0   5   1    1.30    8.90
   0   5   1   -0.50    8.70
   0  -5   1    1.40    7.90
   0   5  -1    1.80    8.80
   0  -5   1    7.70    9.00
  -1  -5  -1 2947.61  156.08
  -1   5   1 2889.01  157.38
   1  -5   1 2886.11  157.58
   1   5  -1 2954.80  155.88
  -1   5   1 2953.90  157.28
  -1  -5  -1 2920.71  156.98
   1  -5   1 2918.61  157.08
  -1  -5  -1 2944.91  156.58
   1   5   1 2675.93  155.78
  -1  -5   1 2771.72  157.08
   1  -5  -1 2733.03  157.08
  -1   5  -1 2628.14  156.68
  -1  -5   1 2781.22  155.28
  -1   5  -1 2660.13  156.68
   1  -5  -1 2674.33  156.68
  -2  -5  -1 1683.43   98.79
  -2  -5  -1 1738.33  100.49
   2   5  -1 1654.23   98.19
  -2   5   1 1710.23  101.39
   2  -5   1 1697.03  100.99
  -2   5   1 1719.43  101.09
   2  -5   1 1782.92  101.69
   2   5  -1 1682.83  101.09
   2   5   1 1833.42  101.09
  -2  -5   1 1759.92   98.19
  -2   5  -1 1834.02  101.79
   2  -5  -1 1797.82  101.29
   2  -5  -1 1855.41  102.29
  -2   5  -1 1723.43  101.49
  -2  -5   1 1826.12  101.69
  -3  -5  -1  302.17   22.90
   3  -5   1  308.47   27.50
   3   5  -1  278.27   27.00
  -3  -5  -1  288.07   26.10
  -3   5   1  274.97   26.70
  -3   5   1  298.87   27.30
   3   5  -1  269.27   22.40
   3  -5   1  312.47   28.60
   3  -5  -1  340.57   29.60
  -3   5  -1  340.57   27.60
   3  -5  -1  322.87   27.10
  -3  -5   1  338.67   27.60
  -3   5  -1  350.56   28.70
   3   5   1  345.47   27.70
   4  -5   1 1400.76   85.49
  -4   5   1 1433.06   85.69
   4  -5   1 1405.76   86.99
   4   5  -1 1395.16   85.99
  -4  -5  -1 1510.15   85.59
  -4  -5  -1 1443.26   81.49
  -4   5   1 1440.06   86.79
  -4  -5  -1 1429.46   81.59
  -4   5  -1 1369.46   85.79
  -4  -5   1 1450.95   80.09
  -4   5  -1 1412.16   86.19
  -4  -5   1 1498.85   86.39
   4  -5  -1 1447.96   87.49
   4  -5  -1 1396.66   85.19
   4   5   1 1378.96   85.29
  -5  -5  -1 1433.36   80.99
   5  -5   1 1409.06   85.99
  -5  -5  -1 1412.26   85.59
  -5   5   1 1379.86   86.79
  -5   5   1 1372.76   85.49
   5  -5   1 1457.35   87.99
   5   5  -1 1389.26   86.89
   5   5   1 1351.16   85.49
   5  -5  -1 1385.96   85.29
  -5  -5   1 1423.26   78.79
  -5   5  -1 1443.96   86.99
   5  -5  -1 1488.65   88.99
  -5   5  -1 1374.56   85.79
  -5  -5   1 1480.65   86.89
   6   5  -1 1085.39   71.79
  -6   5   1 1100.19   71.79
   6  -5   1 1137.69   70.29
  -6  -5  -1 1117.89   64.59
  -6   5   1 1069.69   69.29
   6  -5   1 1073.29   73.49
  -6  -5  -1 1042.40   69.79
   6   5   1 1043.20   70.49
  -6   5  -1 1051.49   75.39
  -6   5  -1 1088.09   70.29
  -6  -5   1 1114.89   62.19
  -6  -5   1 1091.19   61.49
   6  -5  -1 1137.59   69.79
   6  -5  -1 1155.88   74.59
  -7   5   1 1086.69   70.79
  -7  -5  -1 1116.69   65.69
  -7   5   1 1008.90   72.99
   7  -5   1 1188.78   87.29
  -7  -5  -1 1021.30   71.99
   7   5   1 1061.79   72.99
  -7   5  -1 1190.28   72.09
  -7  -5   1 1087.69   72.99
  -7  -5   1 1103.29   62.29
  -7  -5   1 1084.29   61.39
   7  -5  -1 1130.89   77.19
   7  -5  -1 1118.29   70.79
  -7   5  -1 1176.18   74.39
   8  -5   1   40.50   20.90
  -8  -5  -1   38.00   15.40
  -8  -5  -1   26.40   10.40
   8   5  -1   44.70   16.70
  -8   5   1   37.30   14.00
   8  -5   1   41.90   13.90
   8  -5  -1   87.29   23.30
  -8   5  -1   86.69   18.90
   8   5   1   82.89   19.30
   9  -5   1  339.37   40.10
   9  -5   1  243.78   29.00
   9   5  -1  224.28   32.00
  -9  -5  -1  230.38   21.30
  -9   5  -1  284.17   29.90
   9  -5  -1  271.57   28.30
   9  -5  -1  219.48   33.70
   9   5   1  228.58   31.30
 -10  -5  -1  151.58   17.00
 -10   5   1  143.99   24.00
  10   5  -1  127.99   26.80
  10  -5   1  178.38   34.20
  10  -5  -1  197.68   24.30
 -10   5  -1  172.68   25.10
  10  -5  -1  142.79   30.70
  10   5   1  238.18   33.20
 -11  -5  -1  103.99   14.20
  11  -5   1   57.49   29.30
  11   5  -1   79.09   24.20
 -11   5   1   58.29   18.60
  11   5   1  128.69   27.00
  11  -5  -1  124.19   33.70
 -11   5  -1  103.69   22.40
  12  -5   1 1325.07   97.09
 -12   5   1 1281.27   84.19
  12   5  -1 1239.08   91.99
 -12  -5  -1 1275.57   73.69
  12   5   1 1354.06   92.59
  12  -5  -1 1287.37   96.99
 -12   5  -1 1230.08   84.89
  13  -5   1  408.56   65.69
 -13   5   1  539.75   44.80
 -13  -5  -1  528.15   33.20
 -13   5  -1  483.35   44.90
  13   5   1  485.45   52.49
  13  -5  -1  572.64   62.49
  14   5  -1  355.76   47.00
  14  -5   1  375.56   54.69
 -14   5   1  373.16   38.30
  14  -5  -1  331.97   52.79
 -14   5  -1  397.16   39.30
  14   5   1  364.66   47.00
  15   5  -1  126.19   29.00
 -15   5   1   96.89   22.70
  15  -5   1   60.99   32.50
  15   5   1  132.79   30.40
  15  -5  -1   61.89   33.10
 -15   5  -1  101.19   24.10
  16   5  -1   80.49   29.50
 -16   5   1  132.69   24.80
  16  -5   1   92.19   38.60
  16  -5  -1  157.38   43.20
 -16   5  -1  151.28   27.10
  16   5   1  103.29   33.40
  17   5  -1   77.49   31.20
 -17   5   1   55.59   18.10
 -17   5  -1   81.19   23.20
  17   5   1   40.20   31.40
   0   6  -1 8248.27  451.05
   0   6   1 8436.76  451.65
   0  -6   1 8492.95  451.15
   0  -6   1 8236.18  451.45
   0  -6  -1 8493.05  451.35
   0  -6  -1 8319.47  451.65
   0  -6   1 8413.66  452.25
  -1  -6  -1  853.71   54.49
  -1  -6  -1  818.12   54.89
  -1   6   1  782.52   54.59
   1   6  -1  826.72   53.89
   1  -6   1  865.71   55.09
  -1  -6  -1  808.22   53.69
  -1   6   1  888.81   55.89
  -1  -6   1  867.61   55.99
   1   6   1  874.51   54.99
  -1  -6   1  904.01   55.79
   1  -6  -1  875.71   55.19
  -1  -6   1  889.11   53.79
   1  -6  -1  929.31   56.59
  -1   6  -1  869.11   55.69
  -1   6  -1  932.61   56.19
   2  -6   1 1724.33   97.19
   2   6  -1 1655.53   96.39
  -2  -6  -1 1655.83   93.69
   2   6  -1 1702.83   93.59
   2  -6   1 1694.23   96.29
  -2   6   1 1765.92   96.89
  -2  -6  -1 1677.63   95.49
  -2   6   1 1641.64   96.09
   2   6   1 1613.34   95.59
   2  -6  -1 1550.04   96.19
  -2   6  -1 1558.94   95.69
   2  -6  -1 1488.75   94.99
  -2   6  -1 1575.74   95.99
  -2  -6   1 1604.34   95.79
  -2  -6   1 1509.85   92.59
  -3   6   1  166.98   21.20
  -3   6   1  184.48   21.70
   3  -6   1  157.68   20.50
   3   6  -1  151.38   21.60
  -3  -6  -1  139.59   16.60
   3   6  -1  156.08   17.30
  -3  -6  -1  165.08   19.50
   3  -6   1  165.18   22.70
   3   6   1  166.28   20.70
  -3   6  -1  189.68   21.50
   3  -6  -1  185.48   23.50
  -3   6  -1  177.78   21.80
  -3  -6   1  179.78   16.80
  -3  -6   1  152.98   20.40
   3  -6  -1  195.88   21.60
  -4  -6  -1   27.80   11.90
   4   6  -1   45.20   13.30
   4  -6   1   19.00   13.00
   4  -6   1   45.60   13.50
  -4  -6  -1   49.00    9.90
  -4   6   1   22.10   12.30
  -4   6   1   25.10   12.50
  -4  -6   1   55.49   13.60
   4  -6  -1   60.79   17.10
  -4  -6   1   75.49   10.60
   4  -6  -1   74.29   15.30
   4   6   1   48.00   13.80
  -4   6  -1   56.39   15.00
  -4   6  -1   40.50   13.80
   5   6  -1  185.48   24.00
  -5  -6  -1  179.18   17.40
  -5  -6  -1  180.78   16.80
  -5   6   1  178.48   25.90
   5  -6   1  189.98   26.70
   5  -6   1  169.58   25.00
  -5   6   1  178.28   22.50
  -5  -6  -1  181.58   21.70
   5  -6  -1  151.38   21.00
  -5  -6   1  141.99   24.80
   5  -6  -1  212.28   29.00
  -5   6  -1  147.69   22.30
  -5  -6   1  168.38   15.40
   5   6   1  124.19   20.80
  -6  -6  -1 3070.39  169.18
   6   6  -1 2832.62  175.68
  -6   6   1 2890.81  176.68
  -6  -6  -1 3128.29  169.88
   6  -6   1 3033.80  184.28
   6  -6   1 2932.31  175.18
  -6   6   1 3077.69  175.58
  -6  -6  -1 2805.72  176.78
   6   6   1 3191.98  176.48
  -6  -6   1 3187.28  171.28
  -6  -6   1 3252.17  167.98
  -6   6  -1 3189.78  176.48
  -6   6  -1 3134.39  177.18
   6  -6  -1 3259.67  176.38
  -6  -6   1 3131.69  176.68
  -7   6   1  243.78   30.90
  -7  -6  -1  235.68   21.70
  -7  -6  -1  232.28   19.90
  -7  -6  -1  220.28   26.50
   7   6  -1  249.38   29.70
   7  -6   1  232.28   26.70
   7  -6   1  243.88   33.20
   7  -6  -1  262.77   34.40
  -7  -6   1  214.68   26.80
  -7  -6   1  232.38   17.40
   7  -6  -1  271.77   26.10
  -7   6  -1  209.08   32.40
  -8  -6  -1 1929.21  106.89
   8  -6   1 1757.12  113.69
   8  -6   1 1962.00  119.09
   8   6  -1 1931.81  117.19
  -8   6   1 1912.41  113.89
   8  -6  -1 1842.72  113.29
  -8  -6   1 1843.52  103.39
  -8  -6   1 1884.41  102.59
  -8   6  -1 1884.41  114.29
   8   6   1 1839.32  115.79
   8  -6  -1 1842.82  118.39
  -9   6   1  147.19   23.20
   9   6  -1  161.48   28.50
  -9  -6  -1  116.89   17.20
   9  -6   1  154.98   29.80
   9   6   1   92.29   22.20
   9  -6  -1  120.59   30.20
  -9   6  -1  170.98   25.60
  10  -6   1  138.29   35.50
 -10   6   1   91.49   21.10
 -10  -6  -1  100.49   14.60
  10   6  -1   75.79   22.80
  10  -6  -1   55.19   29.90
  11  -6   1  174.68   36.50
  11   6  -1  188.18   31.90
 -11  -6  -1  179.68   17.70
 -11   6   1  165.78   26.90
  11  -6  -1  173.08   35.90
 -11   6  -1  180.18   28.70
  11   6   1  193.38   33.00
 -12  -6  -1  609.04   37.70
 -12   6   1  545.75   49.60
  12   6  -1  623.54   57.89
  12  -6   1  638.04   65.99
  12  -6  -1  583.14   64.09
  12   6   1  642.84   57.89
 -12   6  -1  586.44   50.79
  13  -6   1   99.19   36.30
 -13   6   1  112.59   23.10
  13   6  -1   68.59   28.00
  13  -6  -1  100.69   36.90
 -13   6  -1  128.49   24.80
  14  -6   1  868.01   80.39
  14   6  -1  845.52   72.29
 -14   6   1  914.31   65.19
 -14   6  -1  843.72   65.09
  14   6   1  815.12   71.99
  14  -6  -1  788.52   77.29
 -15   6   1  188.58   30.30
  15  -6   1  171.78   42.30
  15   6  -1  125.79   33.50
 -15   6  -1  235.78   34.80
  15   6   1  174.28   35.80
  15  -6  -1  263.27   49.50
 -16   6   1   56.59   20.40
  16  -6   1  -14.90   29.30
  16   6  -1   55.59   28.10
  16   6   1   59.09   30.00
  16  -6  -1   -3.80   32.60
  17  -6   1  166.08   76.69
 -17   6   1  146.09   31.40
  17   6   1  195.08   42.70
  17  -6  -1  167.18   48.90
   0  -7  -1  274.47   25.80
   0  -7   1  246.78   26.20
   0   7   1  270.67   25.80
   0  -7   1  271.37   24.90
   0  -7   1  250.37   24.30
   0   7  -1  278.17   26.00
   0  -7  -1  265.97   24.90
   0  -7  -1  274.77   24.80
  -1  -7  -1  112.29   15.90
   1  -7   1  115.09   18.90
  -1   7   1  111.09   17.30
  -1  -7  -1  101.89   17.60
   1  -7   1   89.39   16.00
  -1  -7  -1  104.19   16.10
   1   7  -1  102.89   16.30
  -1   7   1  110.19   17.80
  -1  -7   1  124.29   16.90
   1  -7  -1  129.39   18.70
   1   7   1  111.19   17.40
   1  -7  -1   98.09   17.70
  -1   7  -1   97.19   17.20
  -1  -7   1  104.99   17.40
  -1  -7   1  106.39   17.10
  -1   7  -1   88.09   15.80
   2  -7   1  495.95   39.50
  -2  -7  -1  447.26   36.50
   2   7  -1  454.65   38.30
  -2  -7  -1  501.85   35.70
   2   7  -1  485.95   35.60
  -2   7   1  498.55   38.10
   2  -7   1  482.55   37.70
  -2   7   1  480.15   38.30
  -2   7  -1  530.25   39.30
   2  -7  -1  554.14   40.10
  -2  -7   1  499.65   35.30
  -2   7  -1  559.44   39.10
  -2  -7   1  537.05   37.90
   2  -7  -1  495.95   38.10
  -3   7   1 1351.46   80.59
   3  -7   1 1355.56   81.89
   3  -7   1 1281.37   80.09
  -3  -7  -1 1216.08   76.09
   3   7  -1 1307.17   80.39
   3   7  -1 1262.67   76.09
  -3  -7  -1 1219.28   78.39
  -3   7   1 1264.87   80.39
   3  -7  -1 1367.46   81.89
  -3   7  -1 1345.57   80.69
   3  -7  -1 1208.48   79.09
  -3  -7   1 1270.67   75.59
   3   7   1 1300.47   79.59
  -3   7  -1 1288.97   80.49
  -3  -7   1 1279.07   79.59
   4   7  -1  436.26   36.30
  -4   7   1  456.15   36.30
  -4   7   1  435.66   35.90
  -4  -7  -1  411.06   34.90
   4  -7   1  433.96   36.00
   4  -7   1  501.75   39.00
  -4  -7  -1  425.66   30.50
   4   7   1  384.76   34.40
  -4   7  -1  361.66   34.20
  -4   7  -1  389.46   34.90
   4  -7  -1  390.96   38.30
   4  -7  -1  366.36   35.90
  -4  -7   1  445.26   30.00
  -5  -7  -1  291.37   22.40
  -5  -7  -1  242.78   25.70
   5   7  -1  237.38   28.20
  -5  -7  -1  256.27   22.30
  -5   7   1  252.27   27.80
   5  -7   1  248.28   40.70
   5  -7   1  230.88   26.70
  -5   7   1  297.27   29.00
  -5  -7   1  235.58   26.80
  -5  -7   1  230.58   20.20
  -5   7  -1  250.67   31.60
   5   7   1  256.87   28.40
  -5   7  -1  284.97   27.10
   5  -7  -1  223.18   26.10
  -6  -7  -1  920.71   52.39
   6  -7   1  817.92   60.49
  -6   7   1  881.11   66.49
  -6  -7  -1  904.11   52.79
   6   7  -1  875.21   60.09
   6  -7   1  871.31   59.09
  -6   7   1  882.31   59.69
  -6  -7  -1  862.11   57.89
   6  -7  -1  792.52   57.29
  -6   7  -1  742.83   58.19
  -6  -7   1  745.23   57.69
  -6  -7   1  825.82   50.59
  -6   7  -1  780.72   58.29
  -6  -7   1  802.72   49.90
   6  -7  -1  775.22   61.39
  -7  -7  -1  107.89   22.10
  -7   7   1  117.89   21.20
   7   7  -1  100.39   20.80
  -7  -7  -1   95.69   14.30
   7  -7   1  112.99   24.30
  -7  -7  -1  127.09   17.00
   7   7   1  111.29   21.80
  -7   7  -1  133.99   22.90
  -7  -7   1  121.79   12.60
  -7  -7   1  111.79   14.40
   7  -7  -1  111.79   22.80
   7  -7  -1  104.19   25.10
  -8   7   1  153.58   23.30
   8  -7   1  141.89   30.70
  -8  -7  -1  132.79   17.40
  -8  -7  -1  126.99   14.30
   8   7  -1  108.59   22.80
  -8  -7   1   88.59   12.60
   8   7   1  102.49   21.50
   8  -7  -1   74.29   24.50
  -8   7  -1   67.89   18.70
   9   7  -1  235.58   33.70
  -9  -7  -1  243.48   23.90
  -9  -7  -1  269.47   21.50
  -9   7   1  246.68   30.30
   9  -7   1  289.67   41.50
   9  -7  -1  261.67   38.40
   9   7   1  241.08   32.40
  -9   7  -1  281.17   31.60
 -10   7   1  453.45   40.90
 -10  -7  -1  424.26   28.50
  10   7  -1  401.46   44.00
  10  -7   1  421.66   51.59
 -10  -7  -1  404.46   31.00
  10  -7  -1  393.56   51.49
  10   7   1  346.57   40.70
 -10   7  -1  389.36   40.00
 -11  -7  -1  240.28   20.20
 -11   7   1  281.47   33.00
 -11  -7  -1  245.28   22.40
  11  -7   1  272.87   43.80
  11   7  -1  241.08   37.20
 -11   7  -1  311.27   35.00
  11   7   1  300.47   39.50
  11  -7  -1  253.17   42.90
  12   7  -1 1360.86   99.99
 -12   7   1 1297.77   87.59
 -12  -7  -1 1377.46   75.79
 -12  -7  -1 1270.97   73.29
 -12   7  -1 1196.88   87.39
  12   7   1 1287.97   93.29
  12  -7  -1 1154.88  103.49
  13  -7   1  188.08   43.90
  13   7  -1  213.08   36.90
 -13   7   1  154.48   29.70
 -13   7  -1  231.78   32.60
  13  -7  -1  249.18   45.50
  13   7   1  271.17   41.30
  14   7  -1  334.97   44.70
 -14   7   1  347.17   39.80
  14  -7   1  427.16   60.49
  14  -7  -1  349.37   55.99
 -14   7  -1  340.07   41.40
  14   7   1  412.26   48.70
  15   7  -1   67.99   29.50
  15  -7   1   35.80   35.20
 -15   7   1   61.99   22.50
 -15   7  -1   38.20   23.30
  15  -7  -1   56.59   38.00
  15   7   1   73.99   29.30
  16  -7   1   76.19   41.40
  16   7  -1  166.68   39.70
  16  -7  -1  257.67   53.09
  16   7   1  179.28   42.20
 -16   7  -1  192.38   34.10
   0  -8   1 1052.69   67.69
   0  -8   1 1098.29   66.29
   0  -8   1  942.51   72.69
   0  -8  -1 1082.49   66.39
   0  -8  -1 1050.49   66.09
   0   8  -1 1016.80   66.09
   0  -8  -1  972.30   66.49
   0   8   1  998.20   66.29
  -1   8   1 1502.15   97.79
  -1   8   1 1570.54   95.89
  -1  -8  -1 1623.44   96.39
   1  -8   1 1606.54   96.89
  -1  -8  -1 1555.84   94.19
   1   8  -1 1551.04   94.09
  -1  -8  -1 1512.55   94.59
   1  -8   1 1566.14   95.49
  -1  -8   1 1557.74   93.99
   1  -8  -1 1677.03   96.79
   1  -8  -1 1661.03   97.29
   1   8   1 1592.14   94.99
  -1  -8   1 1593.14   96.69
  -1   8  -1 1604.94   96.09
   2   8  -1 2643.44  147.29
  -2  -8  -1 2622.74  147.29
  -2  -8  -1 2652.43  149.69
   2  -8   1 2641.54  150.78
  -2   8   1 2567.34  149.88
  -2  -8  -1 2667.83  149.39
   2  -8   1 2619.84  155.08
  -2   8   1 2487.05  154.08
   2  -8  -1 2514.05  149.99
   2  -8  -1 2502.95  149.69
  -2  -8   1 2555.74  146.49
  -2  -8   1 2592.14  154.88
  -2   8  -1 2618.64  150.08
  -2   8  -1 2602.74  150.18
   3   8  -1  384.86   35.30
   3  -8   1  470.75   35.80
  -3  -8  -1  423.86   46.20
  -3   8   1  416.56   35.30
  -3  -8  -1  379.86   30.20
   3   8  -1  341.07   30.60
   3  -8   1  406.26   36.90
  -3   8   1  423.06   34.70
  -3   8  -1  399.16   34.40
   3   8   1  391.56   34.20
  -3  -8   1  408.46   30.40
   3  -8  -1  408.46   36.50
  -3  -8   1  376.16   33.40
  -3   8  -1  409.06   35.70
   3  -8  -1  383.76   34.10
   4  -8   1 2253.97  136.19
   4  -8   1 2215.08  137.49
  -4   8   1 2280.07  139.09
  -4  -8  -1 2265.77  135.09
  -4  -8  -1 2165.38  130.89
  -4   8   1 2185.88  135.59
   4  -8  -1 2503.35  145.79
  -4   8  -1 2397.66  136.89
  -4   8  -1 2314.17  137.59
  -4  -8   1 2317.17  130.59
  -4  -8   1 2569.74  137.59
   4   8   1 2350.76  135.79
   4  -8  -1 2285.57  135.99
   5  -8   1 1101.19   75.49
  -5   8   1 1122.59   88.59
   5   8  -1 1147.49   71.99
  -5  -8  -1 1174.58   71.09
  -5   8   1 1069.89   71.19
  -5  -8  -1 1111.09   65.19
   5  -8   1 1156.48   73.49
   5  -8  -1  979.90   70.09
  -5   8  -1 1048.50   85.89
  -5   8  -1  937.11   69.59
  -5  -8   1 1001.20   63.09
   5   8   1 1016.20   75.19
   5  -8  -1  990.50   71.99
  -5  -8   1  953.50   69.59
   6   8  -1  791.92   57.89
  -6  -8  -1  801.02   49.99
  -6  -8  -1  755.52   60.89
  -6  -8  -1  764.22   50.09
  -6   8   1  747.83   56.89
   6  -8   1  787.22   60.19
   6   8   1  782.22   57.09
  -6   8  -1  791.82   57.39
  -6  -8   1  795.52   48.70
   6  -8  -1  767.82   60.09
   7  -8   1  196.68   32.90
  -7  -8  -1  220.28   22.40
   7   8  -1  198.08   27.40
  -7   8   1  179.68   27.30
  -7  -8  -1  212.38   19.80
   7   8   1  203.98   28.60
  -7  -8   1  251.87   19.10
  -7   8  -1  204.08   28.00
  -7  -8   1  222.08   20.00
   7  -8  -1  222.68   33.90
  -8  -8  -1 1368.86   77.69
  -8   8   1 1316.37   85.59
   8  -8   1 1331.17   90.39
   8   8  -1 1242.28   87.09
  -8  -8  -1 1303.07   75.79
  -8  -8   1 1282.47   74.79
  -8   8  -1 1330.57   86.29
   8   8   1 1203.48   85.89
  -8  -8   1 1218.78   73.39
   8  -8  -1 1235.48   90.09
  -9   8   1  513.95   48.10
  -9  -8  -1  525.65   37.10
   9   8  -1  584.84   50.89
   9  -8   1  582.14   60.09
  -9  -8  -1  536.85   39.90
  -9   8  -1  563.14   48.60
  -9  -8   1  586.94   37.00
   9  -8  -1  698.23   62.09
   9   8   1  543.55   49.30
 -10  -8  -1 1033.10   65.49
 -10  -8  -1 1026.80   63.09
  10  -8   1 1081.89   84.19
  10   8  -1 1056.89   78.59
 -10   8   1 1139.39   76.89
  10   8   1 1079.59   78.79
 -10   8  -1 1071.89   76.49
  10  -8  -1 1075.29   84.79
 -11  -8  -1  216.78   22.10
 -11   8   1  230.18   34.20
  11   8  -1  270.37   39.40
  11  -8   1  252.27   44.40
 -11  -8  -1  251.37   19.80
 -11   8  -1  235.58   34.80
  11  -8  -1  244.68   49.99
  11   8   1  159.78   32.90
 -12  -8  -1  414.76   27.80
  12   8  -1  331.87   45.70
  12  -8   1  357.86   55.89
 -12   8   1  384.76   41.60
 -12  -8  -1  369.06   26.80
  12   8   1  391.46   53.69
  12  -8  -1  426.66   59.19
 -12   8  -1  470.95   45.80
 -13   8   1  140.79   28.40
  13  -8   1  126.39   39.90
  13   8  -1  176.18   32.60
  13  -8  -1  115.19   37.10
  13   8   1  143.99   31.30
 -13   8  -1  120.29   28.70
  14  -8   1   85.39   37.50
  14   8  -1   83.09   30.30
  14  -8  -1   79.89   40.10
  14   8   1  175.28   36.80
 -14   8  -1  156.98   29.70
 -15   8   1  265.07   39.00
  15  -8   1  174.18   48.60
  15   8  -1  204.68   42.00
  15  -8  -1  282.17   55.19
  15   8   1  288.47   49.40
 -15   8  -1  308.67   39.70
 -16   8   1  166.38   31.30
  16   8  -1  263.97   47.70
  16  -8   1  120.79   70.89
  16   8   1  247.88   47.80
   0  -9  -1  164.38   21.40
   0   9  -1  155.08   21.70
   0  -9  -1  170.58   24.20
   0   9   1  149.69   22.20
   0  -9   1  163.48   21.60
   0  -9  -1  191.48   23.10
   0  -9   1  164.28   26.00
   1  -9   1  487.35   37.30
   1  -9   1  503.75   44.90
  -1  -9  -1  409.46   37.10
  -1   9   1  483.75   37.00
  -1   9   1  417.66   41.90
  -1  -9  -1  473.65   36.30
   1   9  -1  483.85   36.50
  -1  -9   1  426.76   35.40
   1   9   1  408.36   35.80
  -1   9  -1  421.66   37.30
   1  -9  -1  385.96   35.40
   1  -9  -1  387.26   41.60
  -1  -9   1  433.86   36.60
  -2  -9  -1  434.26   33.70
  -2  -9  -1  491.65   42.90
   2  -9   1  429.16   38.60
  -2  -9  -1  407.96   34.80
  -2   9   1  424.46   37.80
  -2   9   1  431.66   36.50
   2   9  -1  420.56   34.00
   2  -9   1  409.36   35.90
  -2  -9   1  442.36   33.70
   2  -9  -1  383.26   40.50
   2  -9  -1  396.76   35.10
   2   9   1  441.46   35.50
  -2   9  -1  435.86   42.40
  -2   9  -1  359.76   35.20
  -2  -9   1  434.66   37.60
  -2  -9   1  433.56   36.00
  -3   9   1   -2.90   10.20
   3   9  -1   26.60   14.80
   3  -9   1   16.90   13.50
  -3  -9  -1   11.40   10.70
  -3  -9  -1   13.10    9.00
   3   9  -1   19.50   11.10
  -3   9   1   14.20   12.10
   3  -9   1   17.50   11.20
  -3  -9   1   25.40    9.80
  -3   9  -1   11.40   11.30
  -3  -9   1   14.70   11.90
   3  -9  -1   22.80   13.00
  -3   9  -1   14.90   13.20
   3  -9  -1   35.80   14.80
  -4   9   1   16.70   13.20
   4  -9   1   40.80   17.10
  -4  -9  -1   28.70   11.90
   4   9  -1   26.60   14.20
  -4  -9  -1   30.30   10.10
  -4  -9   1   22.30    9.50
   4   9   1   33.10   15.00
   4  -9  -1   20.50   14.90
  -4   9  -1   29.60   12.90
  -5   9   1   68.49   18.30
  -5  -9  -1   80.79   13.30
   5   9  -1   44.10   17.10
   5  -9   1   46.20   18.30
  -5  -9   1   58.79   11.60
   5  -9  -1   40.20   18.60
  -5   9  -1   50.09   17.30
   5   9   1   57.09   16.70
   6   9  -1  170.28   26.60
  -6   9   1  178.38   27.00
  -6  -9  -1  178.48   19.90
  -6  -9  -1  182.68   18.50
   6  -9   1  190.88   29.00
  -6   9  -1  115.19   22.80
  -6  -9   1  111.79   15.40
   6  -9  -1  123.29   25.80
   6   9   1  116.79   23.30
   7  -9   1  468.75   49.30
  -7  -9  -1  542.25   36.80
  -7   9   1  588.14   48.20
   7   9  -1  495.85   45.50
  -7  -9  -1  556.14   38.30
   7   9   1  496.95   44.30
  -7  -9   1  496.85   34.80
   7  -9  -1  511.25   50.19
  -7   9  -1  487.15   44.90
  -7  -9   1  469.55   35.80
  -8  -9  -1 1357.86   81.09
   8   9  -1 1435.66   93.29
   8  -9   1 1492.95   98.09
  -8  -9  -1 1505.05   83.39
  -8   9   1 1299.57   90.69
  -8  -9   1 1381.06   80.49
  -8   9  -1 1250.57   90.69
   8  -9  -1 1362.26   96.69
  -8  -9   1 1304.17   78.89
   8   9   1 1281.57   90.89
   9   9  -1   36.80   18.80
  -9  -9  -1   24.20   12.90
  -9  -9  -1   34.40   10.00
   9  -9   1   38.40   27.40
  -9   9   1   15.10   16.60
  -9   9  -1   43.30   18.70
  -9  -9   1    9.70   10.50
  -9  -9   1   46.00    8.30
   9  -9  -1   35.30   25.80
   9   9   1   24.20   17.60
  10  -9   1  318.97   47.80
 -10   9   1  257.57   34.50
 -10  -9  -1  279.97   27.50
  10   9  -1  265.67   37.40
 -10  -9  -1  284.27   22.70
 -10  -9   1  252.17   22.20
  10  -9  -1  253.67   42.40
  10   9   1  269.07   36.90
 -10   9  -1  264.87   36.50
  11  -9   1   30.90   34.60
  11   9  -1    3.70   27.60
 -11  -9  -1   25.30   13.10
 -11   9   1   20.50   17.70
 -11  -9  -1   19.00    8.30
 -11   9  -1    8.30   16.00
  11   9   1    6.90   18.00
  11  -9  -1   -9.90   33.20
  12  -9   1   12.80   31.20
 -12  -9  -1    5.60    9.30
  12   9  -1   21.00   19.80
 -12   9   1   13.70   16.70
 -12   9  -1   20.10   20.70
  12  -9  -1   12.00   30.00
  12   9   1   15.70   19.90
  13   9  -1   41.10   22.50
  13  -9   1  -17.10   30.70
 -13   9   1   49.00   19.40
  13  -9  -1   47.20   36.00
 -13   9  -1   64.59   23.90
  13   9   1    6.40   19.10
  14  -9   1  391.66   65.49
 -14   9   1  464.25   48.90
  14   9  -1  392.26   53.09
 -14   9  -1  562.24   51.39
  14   9   1  537.55   59.19
  14  -9  -1  559.74   71.99
 -15   9   1   55.89   23.20
  15   9  -1   50.29   28.50
  15  -9   1   18.60   38.20
  15  -9  -1   66.89   40.80
  15   9   1   26.80   27.20
 -15   9  -1   84.69   24.50
 -16   9   1  871.21   73.89
  16  -9   1  868.81   98.59
  16  -9  -1  840.62   97.19
 -16   9  -1  974.80   77.19
  16   9   1  913.31   87.19
   0 -10  -1  193.08   26.60
   0 -10   1  229.28   26.70
   0  10  -1  198.98   25.00
   0 -10  -1  160.18   22.30
   0 -10   1  176.28   23.70
   0 -10  -1  221.78   38.80
   0  10   1  168.78   25.00
   1 -10   1  213.48   26.90
  -1 -10  -1  193.38   25.80
  -1 -10  -1  185.78   28.40
   1 -10   1  165.88   22.90
  -1  10   1  189.38   25.10
  -1 -10  -1  186.68   22.40
   1  10  -1  151.08   23.10
  -1 -10   1  179.28   21.50
  -1  10  -1  195.98   25.00
  -1 -10   1  155.08   24.60
   1 -10  -1  188.28   26.60
  -2 -10  -1 2163.58  131.29
   2  10  -1 2229.28  131.59
  -2 -10  -1 2183.58  134.09
   2 -10   1 2240.78  135.79
  -2  10   1 2266.17  135.09
   2 -10  -1 2336.37  135.99
  -2 -10   1 2272.27  135.19
  -2  10  -1 2340.27  135.69
  -2 -10   1 2222.88  131.09
  -3  10   1  295.37   32.90
  -3 -10  -1  336.47   29.20
   3 -10   1  341.27   35.60
  -3 -10  -1  312.87   32.70
   3  10  -1  299.07   29.50
  -3  10  -1  324.47   33.60
  -3 -10   1  324.77   33.20
   3 -10  -1  333.17   35.30
   4  10  -1 2515.45  144.79
  -4  10   1 2365.66  143.69
   4 -10   1 2428.56  145.39
  -4 -10   1 2271.27  137.29
   4 -10  -1 2431.76  145.09
   4  10   1 2368.96  142.99
  -4  10  -1 2434.86  144.69
  -5 -10  -1   68.79   14.40
   5  10  -1   95.09   21.80
   5 -10   1   86.49   23.50
  -5  10   1   82.49   20.60
  -5 -10   1   79.69   14.30
  -5  10  -1   64.89   19.70
   5  10   1   64.79   18.90
   5 -10  -1   73.39   22.20
  -6  10   1  192.28   30.70
   6  10  -1  211.88   29.70
   6 -10   1  190.08   31.60
  -6 -10  -1  212.08   22.80
   6  10   1  270.77   31.20
   6 -10  -1  316.27   38.00
  -6  10  -1  288.77   32.50
   7 -10   1  174.48   32.80
  -7 -10  -1  157.68   18.90
   7  10  -1  140.89   25.70
  -7 -10  -1  137.79   19.90
  -7  10   1  151.68   27.10
   7  10   1  117.99   24.90
  -7  10  -1   94.29   22.70
  -7 -10   1  125.19   18.50
  -7 -10   1  132.49   16.80
   7 -10  -1  126.09   29.40
  -8 -10  -1  287.47   28.40
   8 -10   1  289.57   42.40
   8  10  -1  324.47   37.60
  -8  10   1  308.57   37.00
   8 -10  -1  329.87   46.30
  -8 -10   1  342.77   28.10
   8  10   1  337.57   37.70
  -8  10  -1  391.66   40.50
  -9 -10  -1  217.98   22.40
  -9 -10  -1  220.88   25.10
   9  10  -1  270.47   38.90
  -9  10   1  251.47   35.90
   9 -10   1  259.47   43.00
   9  10   1  209.28   33.10
  -9  10  -1  235.48   34.50
  -9 -10   1  240.28   23.70
  -9 -10   1  253.57   20.40
   9 -10  -1  222.88   40.30
  10 -10   1 1240.88  135.99
 -10 -10  -1 1097.29   71.79
 -10 -10  -1 1127.99   74.49
 -10  10   1 1094.49   84.59
  10  10  -1 1176.78   88.79
  10  10   1 1247.08   89.29
 -10  10  -1 1335.37   88.49
 -10 -10   1 1315.17   72.29
 -10 -10   1 1245.28   69.59
 -11 -10  -1  142.49   20.80
  11  10  -1  118.39   31.30
 -11  10   1  182.38   49.10
 -11 -10  -1  181.48   17.40
  11 -10   1  115.89   38.60
 -11  10  -1  159.28   46.80
  11 -10  -1  116.69   39.70
  11  10   1  123.09   35.00
  12  10  -1  279.77   40.00
 -12  10   1  262.37   39.90
 -12 -10  -1  263.17   20.90
  12 -10   1  282.27   49.80
 -12 -10  -1  226.18   23.40
  12  10   1  303.97   41.50
 -12  10  -1  340.27   42.90
  12 -10  -1  314.77   51.69
  13 -10   1  115.49   41.60
 -13  10   1  138.79   28.90
  13  10   1   80.29   28.20
 -13  10  -1   96.59   25.60
  13 -10  -1   81.39   39.30
  14 -10   1   36.90   40.00
 -14  10   1   41.70   22.00
  14  10  -1   67.09   27.80
  14 -10  -1   42.40   39.80
 -14  10  -1  102.79   29.50
  14  10   1  123.69   33.20
  15  10  -1  246.78   43.50
 -15  10   1  220.68   38.40
  15  10   1  252.27   45.80
  15 -10  -1  243.58   91.79
 -15  10  -1  204.48   37.90
   0  11  -1    6.40   13.10
   0  11   1   -4.50   11.10
   0 -11  -1    3.30   12.00
   0 -11   1    5.60   12.40
  -1 -11  -1  148.59   24.70
   1  11  -1  167.28   24.70
   1 -11   1  119.29   24.00
  -1  11   1  186.38   26.70
  -1  11  -1  162.08   25.20
  -1 -11   1  119.69   22.10
   1 -11  -1  159.18   26.50
   1  11   1  142.49   23.60
  -1 -11   1  136.29   27.20
   2  11  -1  253.97   26.60
  -2 -11  -1  261.97   30.60
  -2  11   1  235.18   30.00
   2 -11   1  224.88   30.80
  -2 -11  -1  243.88   30.40
  -2  11  -1  235.98   29.80
  -2 -11   1  209.08   25.30
  -2 -11   1  221.18   29.30
   2 -11  -1  187.88   30.10
  -3  11   1 1164.78   77.29
  -3 -11  -1 1064.69   71.29
  -3 -11  -1 1063.69   74.99
   3 -11   1 1176.88   78.29
   3 -11  -1 1132.29   77.79
  -3 -11   1 1135.99   76.59
  -3 -11   1 1017.50   70.19
  -3  11  -1 1042.20   75.89
  -4 -11  -1  216.88   29.40
  -4  11   1  229.58   30.10
  -4 -11  -1  217.38   23.10
   4 -11   1  203.28   31.40
  -4  11  -1  134.39   26.10
   4 -11  -1  134.99   27.20
  -4 -11   1  161.08   20.50
   5  11  -1  467.85   43.00
  -5 -11  -1  476.75   36.50
  -5  11   1  396.46   41.20
   5 -11   1  400.36   44.90
  -5 -11   1  499.75   40.70
   5 -11  -1  493.05   47.10
  -5  11  -1  429.16   43.30
   5  11   1  492.75   43.50
   6 -11   1   14.40   19.80
   6  11  -1   15.70   15.50
  -6 -11  -1   14.10   10.20
  -6  11   1   16.10   16.00
   6 -11  -1    9.40   18.50
  -6  11  -1   -0.50   14.70
   6  11   1    0.30   11.90
  -6 -11   1   -1.80    8.50
   7  11  -1  108.29   25.00
  -7 -11  -1   89.69   18.50
   7 -11   1  114.99   28.30
  -7 -11  -1   93.59   18.30
  -7  11   1  125.69   25.90
   7 -11  -1   49.30   25.40
   8 -11   1  488.05   53.29
  -8 -11  -1  454.65   38.80
   8  11  -1  475.35   47.10
  -8  11   1  473.85   47.40
  -8 -11  -1  490.55   37.40
  -8  11  -1  458.55   46.80
   8 -11  -1  360.36   50.49
  -8 -11   1  440.36   34.80
   8  11   1  441.16   45.50
  -8 -11   1  432.56   33.20
  -9  11   1  452.35   47.30
   9 -11   1  602.24   97.09
  -9 -11  -1  448.96   34.40
   9  11  -1  406.36   46.50
  -9 -11  -1  425.36   37.30
  -9 -11   1  447.76   35.50
   9 -11  -1  567.84   72.99
  -9 -11   1  460.25   33.10
   9  11   1  495.75   49.99
  -9  11  -1  501.55   49.20
 -10 -11  -1  174.38   19.80
  10  11  -1  222.58   37.10
 -10 -11  -1  163.58   24.00
 -10  11   1  260.47   41.70
  10 -11   1  216.78   43.90
 -10 -11   1  163.18   21.20
 -10 -11   1  182.68   16.80
 -10  11  -1  163.48   33.40
  10 -11  -1  232.58   47.70
  11  11  -1  488.95   53.09
 -11 -11  -1  474.25   34.80
 -11  11   1  445.86   48.80
 -11 -11  -1  441.36   38.80
  11 -11   1  559.04   65.19
  11 -11  -1  540.65   64.79
 -11 -11   1  477.25   34.30
 -11  11  -1  538.85   52.89
 -11 -11   1  555.64   32.10
  11  11   1  494.55   51.89
 -12  11   1   50.19   23.40
  12 -11   1   58.99   35.30
  12  11  -1   84.09   28.10
 -12 -11  -1   98.39   14.00
  12 -11  -1   79.19   37.40
  12  11   1   68.49   25.10
 -12  11  -1  103.19   27.80
  13  11  -1   24.20   24.60
  13 -11   1   -3.80   38.70
 -13  11   1   13.40   17.30
 -13  11  -1   31.30   21.00
  13  11   1   23.70   24.30
  13 -11  -1   34.60   38.20
 -14  11   1  369.76   47.50
  14  11  -1  383.66   53.59
  14 -11   1  420.56   66.69
 -14  11  -1  379.56   49.90
  14 -11  -1  372.86   66.59
  14  11   1  413.66   59.29
  15 -11   1   74.29   51.39
 -15  11   1   76.69   28.30
 -15  11  -1  107.39   28.00
  15  11   1   63.39   34.30
  15 -11  -1   50.19   49.00
   0  12   1  789.42   60.99
   0 -12  -1  866.11   62.99
   0 -12   1  888.41   63.89
   0  12  -1  764.22   60.09
   1  12  -1  575.74   47.40
  -1 -12  -1  620.94   50.69
  -1  12   1  593.44   49.10
   1 -12   1  634.34   51.59
   1  12   1  533.55   47.90
   1 -12  -1  538.65   49.70
  -1 -12   1  581.24   50.29
  -1  12  -1  596.14   49.50
   2 -12   1  512.25   47.40
   2  12  -1  479.05   44.40
  -2 -12  -1  585.74   48.00
  -2  12   1  491.65   46.50
  -2  12  -1  576.84   48.30
   2 -12  -1  605.54   49.99
  -2 -12   1  618.74   49.50
   3  12  -1  217.08   27.60
   3 -12   1  180.18   30.60
  -3 -12  -1  239.98   30.90
  -3  12   1  214.08   31.70
   3 -12  -1  189.28   30.50
  -3  12  -1  223.58   33.30
  -3 -12   1  181.98   29.00
   4 -12   1  363.76   41.80
  -4 -12  -1  357.36   39.10
  -4  12   1  335.07   39.20
  -4 -12   1  436.26   41.70
   4 -12  -1  414.06   42.80
  -4 -12   1  372.26   33.20
  -4  12  -1  430.66   41.50
  -5  12   1   34.80   17.80
   5 -12   1   35.20   21.70
   5  12  -1   64.99   19.20
   5 -12  -1   78.39   23.30
  -5  12  -1   84.59   23.70
  -5 -12   1   56.59   14.10
  -6 -12  -1  277.47   30.60
   6  12  -1  329.87   39.90
   6 -12   1  324.47   43.70
  -6  12  -1  451.65   42.90
   6 -12  -1  379.16   45.40
   6  12   1  397.76   40.00
  -6 -12   1  400.26   32.10
   7  12  -1  430.26   43.50
  -7  12   1  415.76   43.70
   7 -12   1  406.06   49.20
  -7 -12  -1  461.75   35.30
  -7 -12   1  382.66   32.30
   7  12   1  386.56   41.10
  -7  12  -1  318.57   40.40
   7 -12  -1  338.47   47.30
  -8 -12  -1  421.46   38.80
  -8 -12  -1  437.16   36.60
   8 -12   1  508.15   68.49
   8  12  -1  407.76   47.90
  -8 -12   1  481.15   38.00
   8  12   1  483.95   47.80
  -8 -12   1  542.25   37.30
   8 -12  -1  633.64   63.49
  -9 -12  -1  807.62   53.59
  -9 -12  -1  797.72   55.79
  -9  12   1  718.43   64.59
   9  12  -1  817.62   67.49
   9 -12   1  808.72   75.79
  -9 -12   1  798.62   51.29
  -9  12  -1  812.32   67.89
   9 -12  -1  785.82   75.49
  -9 -12   1  756.42   53.49
  10 -12   1  134.39   37.80
 -10  12   1  101.29   27.50
  10  12  -1  133.19   32.00
 -10 -12  -1  119.09   20.40
 -10 -12  -1   95.49   20.60
 -10 -12   1  135.29   19.70
 -10  12  -1  131.29   30.80
  10 -12  -1  144.79   40.00
  10  12   1  103.79   28.40
  11 -12   1   66.19   34.70
 -11  12   1   54.49   21.70
  11  12   1   63.79   25.10
  11 -12  -1   71.59   34.80
 -11 -12   1   32.80   13.40
 -11  12  -1   51.09   24.00
 -12 -12  -1   67.69   18.50
  12  12  -1   88.29   28.40
 -12  12   1   87.39   27.60
  12 -12   1   78.89   39.60
  12  12   1  113.69   29.00
  12 -12  -1  121.99   43.50
 -13  12   1   11.50   21.10
  13 -12   1   34.80   36.30
  13  12   1   51.09   26.30
 -13  12  -1   63.09   25.30
  13 -12  -1   44.60   41.60
  14  12  -1  194.08   47.70
  14 -12   1  208.88   60.49
 -14  12   1  195.78   39.50
  14  12   1  181.98   43.40
 -14  12  -1  215.48   41.50
  14 -12  -1  367.36   68.29
   0 -13   1  247.18   31.60
   0  13  -1  205.78   30.60
   0  13   1  189.88   30.30
   0 -13  -1  221.58   32.20
   1 -13   1  167.58   29.70
   1  13  -1  193.28   28.90
  -1  13   1  215.78   32.20
  -1 -13  -1  193.98   31.10
  -1 -13   1  210.78   32.10
   1  13   1  190.58   30.10
  -1  13  -1  199.98   30.60
   1 -13  -1  224.98   32.30
  -2 -13  -1  450.45   43.80
  -2  13   1  431.06   42.00
   2 -13   1  454.75   44.50
   2  13  -1  423.56   40.60
   2 -13  -1  371.36   42.20
  -2  13  -1  381.46   41.50
  -2 -13   1  384.66   41.80
   3  13  -1 1186.18   80.59
  -3 -13  -1 1198.38   83.99
   3 -13   1 1183.68   85.99
  -3  13   1 1154.98   84.59
   3 -13  -1 1186.28   85.89
  -3  13  -1 1263.77   85.29
  -3 -13   1 1156.08   83.99
  -4  13   1  496.15   49.10
  -4 -13  -1  498.35   48.00
   4 -13   1  467.05   48.00
  -4 -13   1  504.65   49.00
  -4  13  -1  583.44   50.89
   4 -13  -1  469.35   48.80
  -5  13   1  879.01   68.49
   5 -13   1  879.91   70.29
  -5 -13  -1  848.62   66.59
  -5 -13   1  823.02   67.19
  -5  13  -1  734.23   65.29
   5 -13  -1  829.62   68.89
  -6  13   1  479.15   66.79
   6 -13   1  505.65   72.59
   6  13  -1  434.86   46.30
  -6  13  -1  471.85   67.29
   6 -13  -1  462.95   58.79
  -7  13   1  116.39   27.90
  -7 -13  -1  138.29   23.90
   7 -13   1  150.68   37.20
  -7  13  -1  133.59   29.30
  -7 -13   1  158.38   21.70
   7 -13  -1  154.08   36.90
   7  13   1  162.98   31.80
   8 -13   1  143.99   37.00
  -8 -13  -1   96.49   20.20
  -8  13   1  129.09   28.20
   8  13  -1  113.19   27.20
   8  13   1   74.79   24.40
  -8  13  -1   77.39   25.00
  -8 -13   1   63.39   13.50
  -8 -13   1   67.19   17.50
   8 -13  -1  102.09   34.10
   9  13  -1  791.92   69.59
  -9 -13  -1  916.11   64.99
   9 -13   1  771.52   76.69
  -9  13   1  884.31   71.69
  -9 -13  -1  808.72   56.29
  -9  13  -1  870.91   73.59
   9  13   1  879.51   70.59
  -9 -13   1  850.71   57.39
   9 -13  -1  770.32   78.39
 -10  13   1  134.09   32.40
  10  13  -1  100.69   29.20
 -10 -13  -1   93.39   19.80
  10 -13   1   42.30   33.70
 -10 -13   1   59.89   17.00
 -10  13  -1   80.59   28.80
  10  13   1   38.40   22.70
  10 -13  -1   39.10   33.90
  11  13  -1  677.13   64.69
  11 -13   1  599.84   74.39
 -11 -13  -1  521.65   46.80
 -11  13   1  660.43   61.69
 -11  13  -1  689.63   63.59
 -11 -13   1  590.24   44.00
  11 -13  -1  664.33   76.09
  11  13   1  625.14   60.69
  12 -13   1  573.24   75.59
  12  13  -1  586.84   63.29
 -12  13   1  656.63   64.09
 -12  13  -1  601.74   63.29
  12 -13  -1  613.64   77.59
  12  13   1  728.63   69.29
  13  13  -1   85.19   29.50
  13 -13   1   29.20   69.79
 -13  13   1   89.19   32.50
 -13  13  -1   73.09   28.70
  13 -13  -1   39.30   49.40
  13  13   1  113.29   34.70
   0 -14   1  692.03   60.39
   0 -14  -1  839.52   63.89
   0  14  -1  719.03   58.49
   0  14   1  716.23   58.79
   1 -14   1    2.40   14.10
   1  14  -1   21.30   15.00
  -1 -14  -1    7.00   17.40
  -1  14   1   12.00   16.10
  -1 -14   1  -10.50   15.00
  -1  14  -1   -3.50   14.30
   1  14   1   28.30   16.40
   1 -14  -1   25.30   20.50
  -2 -14  -1   64.09   20.70
   2 -14   1   42.70   20.00
  -2  14   1   15.90   18.00
   2  14  -1   19.30   16.20
  -2  14  -1   39.10   18.80
   2 -14  -1   42.30   20.60
  -2 -14   1   56.49   22.70
  -3 -14  -1   64.59   22.20
  -3  14   1   62.49   22.10
   3 -14   1   91.29   26.80
  -3 -14   1   27.10   19.40
   3 -14  -1   40.00   22.10
  -3  14  -1   58.69   22.40
  -4 -14  -1   92.79   25.70
   4 -14  -1  171.28   43.30
  -4 -14   1  134.19   30.80
  -4  14  -1  231.98   52.69
   5 -14   1  216.48   36.80
  -5  14   1  195.28   35.40
  -5 -14  -1  199.58   33.60
   5 -14  -1  146.59   33.90
  -5  14  -1  148.59   31.30
  -6 -14  -1  715.63   69.59
   6 -14   1  593.64   61.99
  -6  14   1  671.73   61.79
  -6 -14   1  670.73   60.69
   6 -14  -1  711.03   64.89
  -6  14  -1  654.53   60.59
  -7  14   1  148.09   31.20
  -7 -14  -1  193.78   28.00
   7 -14   1  159.58   38.80
   7  14  -1  234.58   40.00
   7 -14  -1  207.98   39.40
  -7  14  -1  192.28   35.80
  -8 -14  -1  276.67   31.30
   8  14  -1  251.37   39.50
   8 -14   1  268.47   47.10
  -8  14   1  225.78   39.50
   8 -14  -1  176.28   41.30
  -8  14  -1  291.37   40.80
   8  14   1  267.47   40.40
  -8 -14   1  217.68   29.30
   9 -14   1   46.00   33.00
   9  14  -1   68.19   25.30
  -9  14   1   53.39   26.90
  -9  14  -1  135.49   31.70
   9  14   1   42.30   23.50
   9 -14  -1   57.39   34.80
 -10  14   1   46.00   27.00
  10 -14   1   55.59   37.70
 -10 -14  -1   87.09   21.00
  10  14  -1   86.39   28.30
  10  14   1  108.39   29.20
 -10  14  -1   97.69   29.40
  10 -14  -1  127.29   42.70
 -10 -14   1   97.99   20.20
  11 -14   1  304.07   58.49
 -11  14   1  303.97   47.20
  11  14  -1  289.87   47.30
  11  14   1  257.87   47.10
 -11 -14   1  339.07   31.30
  11 -14  -1  368.96   62.49
 -11  14  -1  286.57   48.00
 -12  14   1  120.79   33.30
  12  14  -1  157.68   37.20
 -12  14  -1   80.19   31.70
  12 -14  -1  130.69   76.09
  12  14   1   96.69   34.80
   0  15   1  164.68   31.40
   0  15  -1  235.28   35.50
   0 -15   1  170.48   32.90
   1  15  -1 2024.40  132.29
  -1  15   1 2098.69  136.09
   1 -15   1 2120.99  138.09
  -1  15  -1 2135.59  134.69
   1 -15  -1 2317.77  166.28
  -1 -15   1 2034.10  137.09
   2 -15   1  222.38   38.60
   2  15  -1  215.98   32.00
  -2  15   1  257.57   57.49
  -2 -15   1  214.18   37.20
   2 -15  -1  206.18   38.40
  -3  15   1  253.07   37.80
   3 -15   1  215.58   38.40
  -3 -15  -1  197.28   41.30
  -3 -15   1  296.67   40.20
   3 -15  -1  293.87   42.50
  -3  15  -1  307.07   40.50
   4 -15   1  136.69   32.70
  -4  15   1  164.18   32.80
  -4 -15  -1  187.18   34.40
  -4  15  -1  190.68   34.60
  -4 -15   1  223.68   36.80
   4 -15  -1  167.18   34.60
  -5 -15  -1  690.33   61.79
  -5  15   1  695.73   61.99
   5 -15   1  659.03   64.39
  -5 -15   1  633.04   61.39
   5 -15  -1  659.43   64.09
  -5  15  -1  673.83   61.59
  -6  15   1  238.08   40.20
   6 -15   1  243.88   42.10
  -6 -15  -1  237.48   41.20
   6 -15  -1  197.88   39.60
  -6  15  -1  276.87   42.90
  -6 -15   1  249.88   40.60
  -7 -15  -1 1174.58   81.49
   7 -15   1 1124.39   94.49
  -7  15   1 1185.88   91.89
  -7 -15  -1 1192.18   90.69
  -7  15  -1 1315.27   94.19
  -7 -15   1 1255.77   93.79
   7 -15  -1 1171.38   94.99
  -8  15   1   88.29   30.40
  -8 -15  -1   74.29   20.10
   8  15  -1   83.89   27.30
   8 -15   1   76.39   36.10
   8 -15  -1   64.09   32.00
  -8  15  -1  122.59   32.20
  -8 -15   1   69.99   18.40
   9 -15   1  211.18   47.90
  -9  15   1  231.38   42.90
  -9 -15  -1  237.78   32.40
   9  15  -1  255.97   44.00
   9  15   1  261.57   43.00
   9 -15  -1  253.17   50.79
  -9  15  -1  272.67   44.70
  -9 -15   1  225.88   30.00
 -10  15   1   10.50   22.00
  10 -15   1   45.70   38.50
 -10 -15  -1   40.40   17.20
  10  15  -1   14.70   24.10
  10 -15  -1  -13.80   35.20
 -10  15  -1  -14.40   21.00
 -10 -15   1   18.00   18.90
  10  15   1   37.10   24.50
 -11 -15  -1   28.70   18.50
  11 -15   1   10.90   67.49
 -11  15   1   52.99   30.10
  11  15  -1   88.79   30.30
  11  15   1   21.40   26.70
  11 -15  -1   17.70   48.50
 -11  15  -1   65.89   32.10
  12  15  -1  114.49   35.20
 -12  15   1   63.59   32.90
  12 -15   1  119.79   54.79
  12 -15  -1  136.59   54.29
 -12  15  -1  164.78   39.50
   0 -16   1   14.10   21.30
   0  16  -1   81.79   25.50
   0 -16  -1   54.89   25.00
   0  16   1   53.49   22.80
   1 -16   1  157.28   33.40
   1  16  -1  105.89   31.50
  -1 -16  -1  117.09   30.20
  -1  16   1  166.88   32.50
  -1 -16   1  157.98   33.60
  -1  16  -1  150.18   29.90
   1 -16  -1  154.58   34.30
   2 -16   1  -18.20   17.40
  -2  16   1   -5.30   15.90
   2  16  -1   17.50   17.90
  -2 -16  -1   34.80   20.40
  -2 -16   1    4.00   19.10
  -2  16  -1   -0.80   16.50
   2 -16  -1   12.70   20.40
  -3 -16  -1    7.00   19.20
   3 -16   1   54.79   23.80
  -3  16   1   12.90   18.60
  -3 -16   1   20.50   22.50
  -3  16  -1   32.50   22.10
   3 -16  -1   -7.50   20.70
  -4 -16  -1   43.50   22.50
   4 -16   1   59.49   25.10
  -4  16   1   27.20   23.30
   4 -16  -1   47.90   27.90
  -4  16  -1   60.39   23.40
  -4 -16   1   86.89   24.90
  -5 -16  -1  744.13   67.69
  -5  16   1  782.02   68.09
   5 -16   1  746.73   72.39
  -5 -16   1  784.52   70.49
  -5  16  -1  810.82   70.79
   5 -16  -1  669.83   69.69
  -6 -16  -1   72.99   28.60
  -6  16   1   48.70   26.80
   6 -16   1   48.00   29.60
  -6 -16   1   67.19   25.90
   6 -16  -1   17.10   26.60
  -6  16  -1   84.79   29.80
  -7 -16  -1   45.10   17.80
  -7 -16  -1   67.59   24.40
   7 -16   1   13.40   30.20
  -7  16   1   64.89   25.90
  -7 -16   1   44.30   23.80
   7 -16  -1    2.80   28.20
  -7  16  -1   39.40   25.30
  -8 -16  -1    4.70   15.00
  -8  16   1   33.40   27.00
   8 -16   1   -5.10   31.70
  -8 -16  -1   28.80   21.30
  -8 -16   1  -19.60   13.30
  -8 -16   1   18.50   25.20
  -8  16  -1   10.90   23.40
   8 -16  -1  -11.80   27.50
  -9  16   1    0.70   23.40
  -9 -16  -1   12.70   17.30
   9 -16   1  -20.80   30.90
   9 -16  -1  -11.20   32.30
  -9 -16   1   27.40   15.50
  -9  16  -1   24.30   25.30
  10 -16   1   81.09   43.00
  10  16  -1   72.29   30.70
 -10 -16  -1   73.89   22.30
 -10  16   1  101.09   45.10
  10 -16  -1   56.49   42.80
 -10 -16   1   30.10   18.40
 -10  16  -1   43.60   39.20
   0 -17  -1   46.10   26.80
   0 -17   1   78.69   27.00
   0  17  -1   96.69   28.30
   1  17  -1 1036.40   79.09
  -1 -17  -1  880.81   79.19
  -1  17   1 1084.49   81.29
   1 -17   1 1005.20   83.19
  -1 -17   1  947.71   80.39
   1 -17  -1 1044.50   83.19
  -1  17  -1  947.71   77.49
   2 -17   1  258.97   43.60
  -2  17   1  310.17   41.60
  -2 -17  -1  223.78   41.10
  -2  17  -1  265.87   41.50
  -2 -17   1  302.57   45.70
   2 -17  -1  281.97   45.80
  -3 -17  -1  517.75   56.99
   3 -17   1  533.65   59.59
  -3  17   1  510.85   56.59
   3 -17  -1  547.55   60.29
  -3  17  -1  500.55   54.59
  -3 -17   1  594.74   59.79
  -4 -17  -1  250.87   42.50
  -4  17   1  319.37   44.00
   4 -17   1  253.37   44.20
   4 -17  -1  254.57   45.40
  -4 -17   1  248.18   42.50
  -4  17  -1  305.27   46.70
  -5 -17  -1  475.55   55.39
   5 -17   1  478.55   62.09
  -5  17   1  529.55   61.89
   5 -17  -1  692.53   67.99
  -5 -17   1  578.34   60.79
  -5  17  -1  595.04   61.09
  -6 -17  -1  253.17   44.80
  -6  17   1  236.28   44.00
   6 -17   1  230.48   48.00
  -6 -17   1  311.27   48.60
   6 -17  -1  325.67   53.19
  -6  17  -1  261.47   44.80
  -7 -17  -1  751.52   73.09
   7 -17   1  721.63   79.59
  -7 -17  -1  839.02   63.49
  -7  17   1  888.71   77.29
  -7 -17   1  801.92   74.39
  -7  17  -1  723.63   76.29
   7 -17  -1  878.51   83.89
  -8 -17  -1   65.39   29.10
  -8 -17  -1   77.59   23.20
  -8 -17   1  115.29   35.10
  -8 -17   1   80.39   21.60
   9 -17   1  262.57   58.29
  -9 -17  -1  273.27   47.20
  -9  17   1  325.67   51.89
  -9 -17  -1  208.18   32.10
  -9 -17   1  288.07   79.69
  -9  17  -1  261.97   47.80
  -9 -17   1  268.37   34.50
   9 -17  -1  233.38   55.49
   0  18  -1  855.61   70.49
   0 -18  -1  800.72   73.29
   0 -18   1  638.24   70.19
   1 -18   1   52.19   28.50
  -1 -18  -1   71.99   27.70
   1 -18  -1   41.00   27.80
  -1  18  -1   53.49   26.30
  -1 -18   1   90.39   31.60
  -2  18   1   44.00   24.50
   2 -18   1   75.69   28.90
  -2 -18  -1   40.50   27.10
   2 -18  -1   40.20   27.10
  -2 -18   1   52.79   27.90
  -2  18  -1   70.49   25.80
   3 -18   1   26.80   27.60
  -3 -18  -1    1.30   22.30
  -3  18   1   65.59   25.70
  -3  18  -1   48.50   25.70
   3 -18  -1   28.10   27.80
  -3 -18   1   26.50   23.60
   4 -18   1   48.60   32.10
  -4  18   1   16.50   24.70
  -4 -18  -1   35.20   25.40
  -4 -18   1   32.30   24.50
   4 -18  -1   22.50   26.00
  -4  18  -1   36.70   26.00
  -5 -18  -1   15.40   23.80
  -5  18   1   57.29   27.90
   5 -18   1   44.40   30.10
   5 -18  -1   -4.70   28.60
  -5  18  -1    8.70   21.30
  -5 -18   1   -2.20   22.60
  -6 -18  -1  236.88   43.60
  -6 -18   1  301.87   50.69
   6 -18  -1  292.87   89.79
   7 -18   1   74.09   39.70
  -7 -18  -1  140.79   38.20
  -7 -18  -1  103.99   25.30
  -7  18   1   82.79   31.60
  -7  18  -1   93.99   34.90
   7 -18  -1   94.39   38.90
   0 -19  -1   48.60   28.40
   0 -19   1    8.00   26.20
   0  19  -1   25.20   26.70
   1 -19   1  141.79   38.00
  -1 -19  -1  132.19   37.10
  -1 -19   1  123.49   36.90
   1 -19  -1  215.38   43.50
  -1  19  -1  112.09   32.00
  -2 -19  -1   50.19   27.80
   2 -19   1   11.80   37.60
   2 -19  -1   48.70   31.80
  -2 -19   1   30.20   26.90
  -2  19  -1   43.20   24.90
  -3 -19  -1 1158.48   94.29
  -3  19   1 1133.19   94.59
  -3 -19   1 1049.40  120.19
  -3  19  -1 1131.99   92.89
  -4 -19  -1  110.19   39.10
   4 -19   1  103.99   36.10
  -4  19   1  116.19   57.19
   4 -19  -1  133.99   47.40
  -5 -19  -1  353.06   86.39
   5 -19   1  253.17   53.99
  -5  19   1  351.56   51.89
  -5 -19   1  359.46   57.19
  -5  19  -1  461.75   58.29
   5 -19  -1  359.36   59.79
   0 -20   1   17.20   29.40
   0 -20  -1   12.20   28.10
  -1 -20  -1  101.59   35.30
   1 -20   1  140.19   43.10
   1 -20  -1   56.49   33.80
  -1 -20   1  131.19   36.20
   2   0  -2  431.56   25.90
  -2   0  -2  444.46   27.80
   2   0   2  457.05   28.70
  -2   0   2  438.36   30.10
   2   0   2  477.15   30.20
   3   0   2 1271.87   78.69
  -3   0   2 1362.26   72.99
  -3   0  -2 1314.17   78.59
   3   0   2 1373.76   76.89
  -3   0   2 1362.16   78.59
   3   0  -2 1344.07   78.39
  -3   0  -2 1319.27   76.39
   3   0  -2 1334.97   72.99
  -4   0  -2  300.07   23.90
   4   0  -2  291.67   19.70
  -4   0  -2  300.77   26.20
   4   0   2  297.67   27.10
   4   0  -2  259.47   28.00
  -4   0   2  322.37   28.60
  -4   0   2  302.27   19.60
  -5   0  -2  125.19   18.40
   5   0   2  137.49   18.40
   5   0   2  128.59   19.20
  -5   0   2  118.19   19.20
  -5   0  -2  119.39   16.10
  -5   0   2  121.79   12.00
   5   0  -2  110.99   12.50
   5   0  -2  134.39   20.50
  -6   0   2 3553.04  196.78
   6   0  -2 3653.43  203.58
  -6   0   2 3671.63  203.28
   6   0   2 3521.45  201.58
  -6   0  -2 3582.34  201.18
   6   0  -2 3668.13  195.28
  -6   0  -2 3559.54  197.88
   6   0   2 3662.73  199.08
  -7   0  -2  900.51   58.39
   7   0   2  824.32   66.39
  -7   0   2  966.90   54.49
   7   0   2 1043.70   61.09
   7   0  -2  851.81   66.59
  -7   0  -2  943.81   67.59
   8   0  -2 1245.98   70.29
   8   0  -2 1161.18  102.89
   8   0   2 1201.68   74.29
  -8   0   2 1176.68   82.69
  -8   0   2 1210.58   68.99
   8   0   2 1111.59   79.69
  -8   0  -2 1190.98   72.29
  -9   0   2  145.39   16.10
  -9   0  -2  142.79   19.10
   9   0  -2  136.09   27.20
   9   0   2  123.59   25.50
   9   0  -2  147.09   18.40
  -9   0  -2  123.09   25.20
   9   0   2  176.88   24.40
 -10   0   2   13.20    7.90
  10   0  -2   26.30   12.00
 -10   0  -2   25.00   11.40
  10   0   2   16.80   19.40
  10   0   2   23.40   15.00
  10   0  -2   22.00   19.50
 -11   0  -2  153.58   22.00
  11   0   2  150.38   30.40
 -11   0   2  123.19   15.90
  11   0  -2  141.09   20.10
  11   0   2  119.99   22.00
  11   0  -2  106.39   28.50
  12   0   2  394.86   38.40
  12   0   2  418.86   47.10
  12   0  -2  425.96   49.40
  12   0  -2  493.05   36.60
 -12   0   2  389.96   31.20
 -12   0  -2  441.56   36.00
  13   0  -2  184.78   36.80
  13   0   2  175.48   30.60
 -13   0  -2  169.08   22.80
  13   0   2  150.38   33.30
 -13   0   2  147.09   18.20
  13   0  -2  142.89   22.70
 -14   0  -2  977.90   66.99
  14   0   2  905.71   68.49
  14   0  -2  932.11   63.39
  14   0  -2  969.80   81.69
 -14   0   2  996.30   60.09
 -15   0   2  234.58   22.80
  15   0  -2  191.98   26.90
 -15   0  -2  237.58   27.80
  15   0   2  162.88   28.20
  15   0   2  205.58   39.40
  15   0  -2  195.98   39.20
  16   0   2  -46.30   33.60
  16   0  -2  -16.70   17.20
  16   0   2   24.10   24.60
  16   0  -2   -4.10   23.60
 -16   0   2   23.40   10.20
 -16   0  -2   26.20   14.20
 -17   0  -2   33.30   13.30
  17   0  -2    6.30   25.40
  17   0   2   33.50   27.60
  18   0   2   27.70   48.40
  18   0  -2   58.39   32.50
   0   1   2  135.39    9.20
   1   1  -2  527.75   30.70
  -1   1   2  523.15   31.70
   1  -1   2  475.85   30.90
   1   1   2  577.94   32.20
   1   1   2  580.54   30.20
  -1  -1   2  558.94   32.00
  -2   1   2 1779.22   96.29
   2   1  -2 1670.73   97.69
  -2   1   2 1767.42   94.29
  -2  -1  -2 1834.72   95.39
   2  -1   2 1784.92   95.09
   2   1  -2 1715.43   92.19
  -2  -1  -2 1752.12   94.29
   2  -1   2 1861.91   96.39
  -2  -1   2 1615.64   95.79
   2   1   2 1625.04   94.19
  -2   1  -2 1686.93   94.69
  -2  -1   2 1662.63   91.89
   2   1   2 1695.53   95.09
   2  -1  -2 1665.73   94.19
  -3   1   2  757.12   42.80
  -3  -1  -2  692.63   44.60
   3  -1   2  732.23   45.70
  -3   1   2  733.13   47.60
  -3   1  -2  721.93   47.60
   3   1   2  681.03   45.10
  -3   1  -2  748.43   45.60
   3   1   2  786.12   45.10
   3  -1  -2  713.33   42.80
  -4  -1  -2   76.99   14.00
  -4   1   2   86.29   12.50
  -4   1   2   78.59   15.50
   4  -1   2   61.59   13.50
   4  -1   2   72.19   15.40
   4   1  -2   61.09   14.20
  -4  -1  -2   84.19   12.70
   4   1  -2   63.69    7.50
  -4  -1   2  115.19   17.20
   5  -1   2   68.09   16.00
  -5  -1  -2   78.09   12.40
   5   1  -2   63.79   16.00
  -5   1   2   71.69   17.50
   5   1  -2   69.69    9.20
  -5  -1  -2   58.99   14.20
   5  -1   2   71.79   14.20
  -5   1   2   53.39    9.90
   5   1   2   50.89   15.10
  -5   1  -2   72.99   13.50
  -5  -1   2   73.09   17.00
   5   1   2   70.79   13.50
  -5   1  -2   66.99   15.20
  -5  -1   2   60.69    7.80
   5  -1  -2   48.40   15.30
   6   1  -2  589.44   46.20
   6   1  -2  641.74   37.70
  -6   1   2  641.34   48.30
   6  -1   2  594.94   46.90
  -6  -1  -2  631.14   45.40
  -6  -1  -2  608.24   40.90
   6  -1   2  608.84   43.50
  -6   1   2  607.14   39.60
  -6   1  -2  644.54   45.70
   6   1   2  696.13   43.20
  -6  -1   2  626.84   47.30
  -6  -1   2  653.23   36.60
   6  -1  -2  623.44   48.40
   6  -1  -2  658.93   40.30
   6   1   2  612.14   46.80
  -6   1  -2  651.63   42.60
   7  -1   2 1691.23   98.79
  -7  -1  -2 1581.04   96.09
  -7   1   2 1630.44   94.49
  -7  -1  -2 1544.55  102.39
   7   1  -2 1565.94  102.09
   7   1  -2 1646.14   92.59
   7  -1   2 1486.55  102.69
   7  -1  -2 1778.12   95.49
  -7  -1   2 1732.13   91.79
   7   1   2 1704.43  102.39
  -7  -1   2 1797.22  107.69
   7  -1  -2 1822.42  106.29
  -7   1  -2 1614.14   97.09
   7   1   2 1732.43   97.49
  -8  -1  -2  256.47   24.00
  -8   1   2  315.57   39.40
   8  -1   2  257.97   35.20
   8   1   2  230.28   24.30
  -8  -1   2  199.78   18.30
  -8   1  -2  217.78   33.40
   8  -1  -2  207.38   21.80
  -8  -1   2  187.68   32.80
   8   1   2  172.98   27.90
  -8   1  -2  181.28   22.70
   9  -1   2   99.39   18.40
   9  -1   2   88.99   23.10
   9   1  -2   56.39   20.10
  -9  -1  -2   75.89   20.50
   9   1   2   42.90   14.90
  -9   1  -2   56.29   19.90
  -9  -1   2   58.89    9.20
   9   1   2   28.30   17.10
   9  -1  -2   45.90   20.50
   9  -1  -2   47.20   13.10
  -9   1  -2   55.19   14.00
 -10   1   2  327.17   27.60
 -10  -1  -2  311.07   28.10
  10   1  -2  372.26   41.60
  10  -1   2  329.87   33.50
  10   1  -2  356.96   27.90
  10  -1   2  333.97   40.10
  10   1   2  395.26   40.40
  10   1   2  375.66   32.50
 -10  -1   2  357.36   24.70
 -10   1  -2  330.77   31.00
  10  -1  -2  325.77   41.20
  10  -1  -2  355.16   29.70
  11   1  -2  225.68   35.40
  11   1  -2  235.68   23.30
 -11   1   2  254.37   23.10
  11  -1   2  279.57   31.50
  11  -1   2  235.48   36.30
 -11  -1  -2  229.58   24.10
  11   1   2  242.28   35.00
  11  -1  -2  292.77   41.70
 -11   1  -2  223.88   26.40
 -11  -1   2  197.78   19.00
  11   1   2  175.98   27.10
  11  -1  -2  233.98   26.60
  12  -1   2  922.11   66.79
  12   1  -2  935.91   74.79
 -12  -1  -2  911.21   60.79
  12  -1   2  848.82   73.19
 -12   1   2  857.41   59.29
  12   1  -2  927.51   59.09
  12   1   2  989.50   63.99
 -12   1  -2  990.20   63.39
  12   1   2 1017.70   74.49
  12  -1  -2  990.00   77.19
  12  -1  -2  980.90   62.69
 -12  -1   2  961.60   56.59
  13   1  -2  334.17   47.30
  13  -1   2  381.76   41.50
  13   1  -2  404.76   33.00
 -13  -1  -2  399.96   34.30
  13  -1   2  369.66   48.80
 -13   1   2  419.56   33.20
  13  -1  -2  484.15   53.69
  13   1   2  380.46   38.00
  13   1   2  436.96   51.29
  13  -1  -2  493.15   39.90
 -13  -1   2  463.55   30.40
  14  -1   2  269.47   37.50
  14   1  -2  323.17   46.90
  14   1  -2  278.67   27.70
 -14  -1  -2  363.06   31.00
 -14   1   2  337.87   29.00
  14  -1  -2  255.37   44.80
  14  -1  -2  299.97   36.30
 -14  -1   2  289.37   23.90
 -14   1  -2  339.87   32.40
  14   1   2  227.68   63.39
  15  -1   2  157.28   34.80
 -15   1   2  134.89   20.00
  15   1  -2  134.79   19.40
  15   1  -2  142.49   36.90
 -15  -1  -2  186.48   22.30
  15   1   2  181.08   35.20
 -15   1  -2  129.89   22.60
  15  -1  -2  170.98   38.60
  15  -1  -2  103.89   32.20
 -15  -1   2  153.88   16.60
  16  -1   2  131.99   35.10
 -16  -1  -2  154.48   23.40
  16   1  -2  109.69   19.10
  16   1  -2  116.09   34.90
 -16   1   2  153.18   21.10
  16   1   2  117.89   33.60
 -16   1  -2  130.49   22.70
  16  -1  -2  138.29   39.30
  16   1   2   92.89   24.70
  17   1  -2  283.27   48.90
  17  -1   2  250.57   46.60
 -17   1   2  232.78   25.50
 -17   1  -2  263.37   30.40
  17  -1  -2  173.48   42.80
  17   1   2  148.99   40.80
  18   1  -2  596.74   70.09
  18  -1  -2  597.64   71.99
 -18   1  -2  619.04   48.70
  18   1   2  637.74   93.99
   0   2  -2 1677.23   92.19
   0  -2   2 1624.54   92.09
   0   2   2 1661.43   91.49
   0  -2   2 1766.42   92.39
   0   2  -2 1661.53   92.19
  -1   2   2 1404.46   85.79
   1  -2   2 1431.16   86.49
   1   2  -2 1431.96   84.59
   1  -2   2 1425.76   85.79
  -1  -2  -2 1422.26   84.79
   1  -2  -2 1607.84   86.09
   1  -2  -2 1708.73   86.59
   1   2   2 1716.93   85.29
  -1  -2   2 1654.43   84.89
  -1  -2   2 1661.63   86.69
  -1   2  -2 1640.64   86.09
  -2  -2  -2 1305.87   68.29
  -2  -2  -2 1312.37   70.69
   2   2  -2 1283.27   70.19
  -2   2   2 1365.76   73.29
   2   2  -2 1290.17   65.89
   2  -2   2 1310.07   69.69
  -2   2   2 1314.47   69.29
  -2  -2   2 1066.19   65.69
   2  -2  -2 1094.09   68.49
  -2   2  -2 1099.09   68.69
   2   2   2 1113.99   67.99
   2   2   2 1066.09   68.19
  -3   2   2  602.14   41.10
   3   2  -2  529.15   39.80
  -3  -2  -2  549.05   40.10
   3  -2   2  565.64   39.70
  -3   2   2  539.55   37.10
  -3  -2   2  644.34   40.90
   3   2   2  649.93   38.40
  -3   2  -2  666.33   39.70
   3   2   2  687.53   37.90
  -4   2   2 1690.13  102.99
  -4  -2  -2 1674.83  103.99
   4  -2   2 1702.63  104.59
   4  -2   2 1640.24  105.19
   4  -2  -2 2130.59  108.29
  -4  -2   2 2067.49  107.29
   4   2   2 2049.40  105.69
   5  -2   2 4292.67  225.38
  -5  -2  -2 4384.86  223.38
  -5   2   2 4255.77  223.38
  -5  -2  -2 4170.28  225.48
   5   2  -2 4255.87  227.58
  -5   2   2 4220.98  227.68
   5  -2   2 4153.08  226.58
  -5  -2   2 3944.11  226.68
   5  -2  -2 3933.21  222.78
   5   2   2 3895.31  225.38
  -5   2  -2 4057.39  225.98
   5  -2  -2 3880.11  227.18
  -5   2  -2 3863.41  224.28
  -6   2   2 1095.59   69.09
   6  -2   2 1102.09   74.49
  -6   2   2 1091.79   75.09
  -6  -2  -2 1114.19   68.99
   6  -2   2 1128.19   72.09
  -6  -2  -2 1090.39   72.99
   6   2  -2 1093.79   74.79
   6   2   2 1180.48   73.89
  -6   2  -2 1263.97   72.09
   6  -2  -2 1247.08   69.79
   6  -2  -2 1289.67   77.49
  -6   2  -2 1241.38   74.29
   6   2   2 1231.78   69.79
  -6  -2   2 1283.57   75.89
   7   2  -2  545.45   45.80
   7  -2   2  501.95   46.50
  -7  -2  -2  522.25   38.40
  -7   2   2  512.25   37.60
  -7  -2  -2  478.05   43.60
   7  -2   2  552.94   42.20
   7  -2  -2  630.64   39.20
  -7   2  -2  590.64   40.50
   7   2   2  597.04   45.00
   7  -2  -2  665.63   49.99
   7   2   2  619.14   39.30
  -8  -2  -2  776.72   56.49
   8  -2   2  865.81   59.99
   8   2  -2  845.72   51.59
  -8  -2  -2  892.61   70.19
  -8   2   2  867.41   66.49
  -8   2   2  850.01   56.29
   8  -2   2  832.62   65.59
  -8  -2   2  976.40   50.89
   8  -2  -2  997.60   57.99
   8   2   2  946.31   57.69
  -8   2  -2 1051.79   66.49
   8   2   2  925.31   63.89
   8  -2  -2  996.40   74.89
  -8   2  -2  929.41   59.39
  -8  -2   2  917.01   67.09
   9   2  -2  599.54   37.00
  -9   2   2  576.34   41.60
  -9  -2  -2  584.34   40.80
   9  -2   2  576.14   51.39
   9  -2   2  631.54   46.70
   9   2  -2  488.95   49.30
  -9  -2  -2  574.64   48.40
  -9  -2   2  654.23   36.00
   9  -2  -2  639.74   43.00
   9  -2  -2  663.63   54.19
   9   2   2  679.43   43.40
  -9   2  -2  584.94   49.60
  -9   2  -2  645.34   44.40
   9   2   2  588.64   49.50
  10  -2   2  961.80   74.39
  10   2  -2 1089.99   59.29
  10  -2   2 1064.89   74.19
 -10  -2  -2 1054.19   63.09
 -10   2   2 1071.99   64.29
  10   2  -2 1050.49   75.29
  10  -2  -2  998.80   65.19
  10   2   2  957.80   64.29
 -10   2  -2  954.90   65.99
 -10  -2   2 1003.20   62.79
  10  -2  -2 1037.00   76.09
  10   2   2  926.51   71.89
  11   2  -2  889.31   52.19
  11   2  -2  921.71   69.99
  11  -2   2  919.31   63.99
  11  -2   2  915.91   72.49
 -11   2   2  849.52   57.19
 -11  -2  -2  868.31   55.59
  11  -2  -2  881.61   59.39
  11  -2  -2  837.92   71.29
 -11   2  -2  846.62   59.29
  11   2   2  879.61   68.69
  11   2   2  842.12   57.39
  12  -2   2  457.55   46.80
  12   2  -2  445.86   51.99
 -12   2   2  506.95   41.20
  12  -2   2  467.25   54.49
 -12  -2  -2  535.55   40.50
  12  -2  -2  644.14   46.60
 -12  -2   2  638.54   36.80
  12   2   2  662.43   56.59
  12  -2  -2  590.84   58.99
 -12   2  -2  636.84   47.40
  12   2   2  631.54   43.70
 -13   2   2  615.04   45.00
 -13  -2  -2  649.34   44.20
  13  -2   2  676.93   61.49
  13   2  -2  681.53   61.99
  13  -2   2  648.44   63.19
  13   2   2  569.54   46.40
 -13   2  -2  563.64   46.30
  13   2   2  665.03   60.09
  13  -2  -2  520.55   61.49
  14   2  -2  220.78   42.30
 -14   2   2  232.08   26.50
 -14  -2  -2  225.78   25.10
  14  -2   2  184.48   43.80
  14  -2  -2  191.18   40.00
  14  -2  -2  254.37   34.60
 -14   2  -2  247.38   29.50
  14   2   2  234.98   28.00
 -15  -2  -2  150.48   21.40
  15  -2   2  204.68   39.40
 -15   2   2  138.09   30.90
  15   2  -2  106.49   32.30
  15   2   2  206.48   26.60
  15  -2  -2  196.98   41.30
 -15   2  -2  222.88   28.80
  15  -2  -2  156.08   28.10
  15   2   2  185.88   35.90
 -16  -2  -2  181.38   22.60
  16  -2   2  148.49   36.10
  16   2  -2  147.69   35.80
 -16   2   2  146.29   22.80
  16  -2  -2  166.98   42.00
  16   2   2  136.79   35.40
 -16   2  -2  186.38   27.30
 -17   2   2   99.69   19.40
  17  -2   2  139.99   37.00
  17   2  -2  129.29   35.00
 -17  -2  -2  108.59   17.30
  17   2   2  116.49   35.50
  17  -2  -2  174.38   40.30
 -17   2  -2  138.09   23.60
   0   3   2 2049.99  111.39
   0   3  -2 2067.09  111.79
   0  -3  -2 1975.60  113.19
   0  -3   2 2002.70  111.79
  -1   3   2 2903.01  152.58
   1  -3   2 2800.82  152.18
  -1  -3  -2 2940.91  151.18
   1   3  -2 2930.01  150.78
  -1   3   2 2826.52  154.28
   1  -3   2 2826.42  154.98
  -1   3  -2 2613.84  152.18
   1   3   2 2752.72  152.88
   1  -3  -2 2653.53  151.78
  -1  -3   2 2636.24  150.38
   1  -3  -2 2685.83  152.38
   2  -3   2  554.04   40.20
   2   3  -2  555.74   35.90
  -2   3   2  584.54   39.30
  -2  -3  -2  578.74   38.10
  -2   3   2  560.14   39.70
  -2  -3  -2  572.54   38.00
   2  -3   2  606.14   40.00
  -2  -3   2  675.63   40.80
   2   3   2  699.13   39.20
   2  -3  -2  675.43   39.90
  -2  -3   2  655.23   36.30
   2  -3  -2  703.93   41.40
  -2   3  -2  685.93   40.00
  -3   3   2   71.99   14.20
   3   3  -2   87.89    8.40
   3  -3   2   99.89   15.50
   3   3  -2   77.09   14.00
  -3  -3  -2   66.39   11.50
   3  -3   2  106.49   15.40
  -3  -3  -2   70.69   11.00
  -3   3   2   91.19   13.40
   4  -3   2  571.84   38.20
  -4   3   2  584.04   36.90
   4  -3   2  577.14   39.70
  -4   3   2  571.44   39.30
   4   3  -2  561.84   39.20
  -4  -3  -2  591.94   35.10
  -4  -3  -2  586.24   37.40
   4  -3  -2  430.76   35.40
  -4   3  -2  447.86   37.00
   4  -3  -2  462.85   39.30
  -5  -3  -2  318.07   25.30
  -5   3   2  292.27   29.00
   5  -3   2  287.57   25.90
  -5   3   2  292.67   23.90
   5  -3   2  259.67   28.10
   5   3  -2  267.57   26.10
  -5  -3  -2  302.37   22.10
  -5   3  -2  228.58   24.00
   5   3   2  233.98   20.70
   5   3   2  213.68   24.20
  -5  -3   2  217.88   25.50
   5  -3  -2  262.87   29.50
   5  -3  -2  206.88   22.10
  -5   3  -2  227.88   25.00
  -6  -3  -2  626.84   39.10
   6   3  -2  649.83   45.70
   6  -3   2  610.64   43.30
   6  -3   2  662.33   47.00
  -6  -3  -2  655.43   43.60
  -6   3   2  663.83   46.60
  -6   3   2  666.43   40.80
   6   3   2  498.35   42.10
  -6  -3   2  486.35   42.20
  -6   3  -2  553.14   41.70
  -6   3  -2  562.94   44.00
   6  -3  -2  495.45   38.80
   6  -3  -2  511.05   44.70
   6   3   2  544.45   37.60
   7  -3   2 2476.35  156.18
  -7  -3  -2 2645.54  149.79
   7  -3   2 2680.63  153.98
  -7   3   2 2665.03  157.58
  -7   3   2 2628.84  151.58
   7   3  -2 2719.83  157.38
  -7  -3  -2 2628.14  154.98
   7   3   2 2799.22  149.99
  -7  -3   2 2656.03  157.18
   7  -3  -2 2775.72  158.98
  -7   3  -2 2798.92  153.78
   7  -3  -2 2693.73  151.68
  -7   3  -2 2834.72  162.68
   7   3   2 2778.02  156.08
   8   3  -2 1034.30   74.69
  -8  -3  -2 1006.30   72.49
   8  -3   2 1044.90   81.49
  -8  -3  -2  997.00   66.09
  -8   3   2 1033.20   68.09
   8  -3   2 1049.30   71.09
  -8   3   2  958.50   73.59
   8  -3  -2 1219.38   69.69
   8   3   2 1126.39   74.29
  -8   3  -2 1260.87   75.59
  -8   3  -2 1197.88   71.19
  -8  -3   2 1150.38   75.39
   8   3   2 1208.88   67.39
   8  -3  -2 1243.78   79.09
  -9   3   2  599.54   41.60
  -9  -3  -2  635.74   48.80
  -9  -3  -2  617.14   39.40
   9   3  -2  574.74   49.00
   9  -3   2  616.94   52.09
   9   3   2  517.85   46.90
   9   3   2  581.74   39.50
   9  -3  -2  500.85   50.89
  -9   3  -2  554.94   43.30
   9  -3  -2  504.05   40.80
  10  -3   2  269.47   31.30
 -10  -3  -2  217.28   23.20
 -10   3   2  240.48   26.40
  10  -3   2  235.88   36.10
  10   3  -2  273.47   36.10
  10  -3  -2  265.27   37.60
 -10   3  -2  297.67   29.50
  10   3   2  278.77   25.10
  10   3   2  274.87   35.20
  10  -3  -2  315.87   28.70
  11  -3   2  156.18   29.00
  11   3  -2  162.08   31.30
  11  -3   2  127.59   35.10
 -11   3   2  166.88   21.90
 -11  -3  -2  174.78   20.00
 -11   3  -2  159.68   25.60
  11   3   2  145.89   20.00
  11   3   2  105.69   27.00
  11  -3  -2  121.09   33.90
  12   3  -2  220.58   35.00
  12  -3  -2  158.28   35.00
  12   3   2  173.18   22.20
 -12   3  -2  165.28   25.40
  12  -3  -2  194.38   27.30
  12   3   2  167.38   32.00
  13   3  -2  514.25   55.19
  13  -3   2  390.26   59.49
 -13   3   2  484.75   41.80
 -13  -3  -2  563.34   39.40
  13  -3  -2  659.43   98.09
 -13   3  -2  586.74   45.90
  13  -3  -2  542.95   50.29
  13   3   2  548.25   54.49
  13   3   2  558.94   40.80
  14  -3   2  404.06   54.29
 -14  -3  -2  439.36   32.60
  14   3  -2  433.96   51.19
 -14   3   2  419.96   36.70
  14  -3  -2  439.06   55.09
  14   3   2  351.26   32.90
  14  -3  -2  424.46   55.19
 -14   3  -2  405.56   39.30
  15  -3   2  519.65   58.39
  15   3  -2  529.25   57.49
 -15  -3  -2  475.45   34.70
 -15   3   2  419.66   39.10
  15  -3  -2  476.55   57.99
 -15   3  -2  467.95   42.10
  15   3   2  434.46   53.59
  15   3   2  428.96   37.60
 -16   3   2  723.63   53.59
 -16  -3  -2  668.03   47.30
  16  -3   2  693.53   74.19
  16   3  -2  822.42   72.59
  16  -3  -2  745.23   76.39
  16   3   2  697.13   69.69
 -16   3  -2  763.22   56.59
  17   3  -2  125.49   36.80
 -17   3   2  180.28   26.20
  17  -3   2  205.48   45.40
 -17   3  -2  135.79   23.50
  17  -3  -2   84.69   36.30
  17   3   2  140.79   37.50
   0   4   2  269.57   21.40
   0   4  -2  252.67   21.70
   0   4   2  281.07   23.00
   0  -4   2  282.17   23.00
   0  -4   2  234.18   21.90
   0  -4   2  259.47   21.70
   0  -4  -2  281.57   21.70
   1  -4   2  515.75   35.50
  -1  -4  -2  514.95   34.40
   1   4  -2  545.65   36.20
   1  -4   2  514.55   35.90
   1   4  -2  495.75   33.60
  -1  -4  -2  553.84   34.30
  -1   4   2  550.74   35.30
  -2  -4  -2  631.14   40.70
   2  -4   2  597.24   42.50
   2   4  -2  627.04   42.60
  -2   4   2  698.53   42.90
   2   4  -2  621.44   40.90
  -2   4   2  610.84   42.20
   2   4   2  658.63   41.30
  -2   4  -2  697.23   42.80
  -2  -4   2  688.23   43.10
  -2  -4   2  658.13   39.00
   3  -4   2 1000.60   60.59
  -3   4   2  998.70   59.89
  -3  -4  -2  990.20   58.59
   3   4  -2 1019.40   55.09
  -3   4   2 1032.00   60.99
  -3  -4  -2  972.90   57.49
   3  -4   2 1048.00   61.19
   3   4  -2 1011.60   60.69
   3  -4  -2  921.01   59.19
  -3  -4   2  913.81   54.69
  -3   4  -2  952.00   59.79
  -3  -4   2  930.91   59.89
   3   4   2  883.51   58.29
   3  -4  -2  920.11   60.69
   4   4  -2 3369.66  189.18
  -4  -4  -2 3329.97  185.18
  -4  -4  -2 3204.08  186.88
  -4   4   2 3475.75  189.58
   4  -4   2 3438.56  188.78
   4  -4   2 3307.77  188.78
  -4   4   2 3429.76  187.98
  -4   4  -2 3449.65  188.88
  -4   4  -2 3515.05  188.98
   4  -4  -2 3409.26  189.58
   4   4   2 3294.17  187.18
  -4  -4   2 3329.57  188.78
   4  -4  -2 3541.65  188.08
  -4  -4   2 3393.96  181.78
  -5   4   2   92.89   15.90
  -5  -4  -2   90.09   13.40
   5  -4   2   84.29   18.70
  -5   4   2   80.99   17.80
  -5  -4  -2  106.09   16.50
   5  -4   2   78.09   16.40
   5   4  -2   66.89   15.70
  -5   4  -2  133.29   18.70
   5   4   2  114.09   17.90
   5  -4  -2  122.29   20.60
   5  -4  -2  125.89   16.90
  -5   4  -2  130.29   18.70
  -5  -4   2  100.69   17.60
  -6   4   2  223.38   29.50
   6   4  -2  234.28   27.80
  -6  -4  -2  180.08   25.50
  -6  -4  -2  247.68   22.60
   6  -4   2  189.78   26.80
   6  -4   2  256.77   35.50
   6  -4  -2  324.67   35.70
  -6  -4   2  249.97   28.50
  -6   4  -2  301.57   27.30
   6   4   2  301.37   28.00
   7   4  -2  107.89   20.30
   7  -4  -2   70.19   14.20
  -7   4  -2  100.79   20.10
  -7   4  -2   56.49   15.20
   7   4   2   57.29   11.50
   7   4   2   56.59   16.30
   7  -4  -2   65.79   24.90
  -7  -4   2   69.99   17.90
  -8   4   2  131.09   20.10
   8  -4   2  130.99   26.00
   8  -4   2  116.39   23.60
  -8  -4  -2  139.39   17.50
  -8  -4  -2  149.19   23.10
   8   4  -2  141.49   25.30
   8   4   2  149.49   16.70
   8  -4  -2  132.39   19.60
  -8   4  -2  161.38   23.20
   8  -4  -2  146.59   27.70
  -8  -4   2  136.39   26.20
   8   4   2  139.69   23.90
  -8   4  -2  151.48   24.30
   9   4  -2  348.47   38.10
  -9  -4  -2  340.07   28.30
  -9   4   2  335.67   31.10
   9  -4   2  312.87   40.80
   9  -4   2  346.57   33.80
   9   4   2  356.16   27.40
   9  -4  -2  383.06   36.60
  -9   4  -2  394.26   38.60
   9   4   2  435.26   38.90
   9  -4  -2  408.36   44.00
 -10  -4  -2 1593.34   95.49
 -10   4   2 1642.04  100.79
  10  -4   2 1604.34  109.09
  10   4  -2 1666.33  108.89
  10  -4   2 1555.34  102.99
  10   4   2 1701.03  107.59
  10  -4  -2 1720.53  101.49
  10   4   2 1633.84   95.99
 -10   4  -2 1761.42  103.39
  10  -4  -2 1755.22  111.99
  11   4  -2  390.46   43.60
 -11  -4  -2  417.16   31.70
 -11   4   2  398.56   40.60
  11  -4  -2  413.26   53.39
  11  -4  -2  437.16   38.50
 -11   4  -2  432.46   38.90
  11   4   2  430.26   31.70
  11   4   2  309.07   41.00
  12   4  -2  284.57   38.00
 -12   4   2  213.48   27.40
 -12  -4  -2  277.17   23.90
  12  -4   2  225.08   39.60
  12   4   2  229.08   36.70
  12   4   2  222.78   23.00
  12  -4  -2  217.58   40.10
 -12   4  -2  279.87   32.00
  12  -4  -2  237.08   31.40
  13  -4   2  317.37   51.29
 -13   4   2  293.67   32.40
 -13   4  -2  266.07   33.70
  13  -4  -2  284.57   58.29
  13   4   2  298.07   42.80
  13   4   2  326.27   27.50
  14  -4   2   42.50   29.30
  14   4  -2   77.79   28.10
  14   4   2   89.59   27.90
  14  -4  -2   22.80   28.70
  14   4   2   83.19   15.10
 -14   4  -2  101.49   23.20
  15   4  -2  350.66   50.39
 -15  -4  -2  423.16   30.60
  15  -4   2  283.37   50.89
 -15   4   2  390.46   38.60
  15  -4  -2  422.36   55.49
 -15   4  -2  445.06   42.20
  15   4   2  453.25   52.79
 -16  -4  -2  512.45   35.20
  16  -4   2  554.84   66.59
  16   4  -2  518.35   61.39
 -16   4   2  520.95   44.90
  16   4   2  470.65   61.29
 -16   4  -2  511.85   47.00
  16  -4  -2  588.94   67.39
 -17   4   2  291.27   33.30
  17   4  -2  324.37   52.09
  17  -4   2  336.17   55.79
 -17   4  -2  362.16   38.80
  17  -4  -2  358.36   71.79
  17   4   2  305.07   50.69
   0   5   2   12.70    8.90
   0   5   2   18.20    9.90
   0  -5  -2   18.50    9.90
   0  -5  -2    4.80    9.10
   0  -5   2   13.30    9.70
   0  -5   2    8.90    8.70
   0   5  -2    4.60    9.60
   0  -5   2    9.40   10.10
  -1   5   2 1718.93   97.39
   1   5  -2 1688.33   95.99
  -1  -5  -2 1727.43   96.89
  -1  -5  -2 1606.54   96.49
   1  -5   2 1652.73   97.29
   1  -5   2 1738.13   98.29
  -1   5   2 1716.83   97.99
  -2   5   2 1199.18   73.49
   2   5  -2 1138.69   69.89
  -2  -5  -2 1251.47   72.19
   2  -5   2 1223.78   73.89
   2  -5   2 1197.78   73.29
  -2  -5  -2 1231.58   71.39
  -2   5   2 1184.48   73.19
   2   5  -2 1209.58   73.79
   2  -5  -2 1248.98   73.99
  -2  -5   2 1260.57   73.89
  -2  -5   2 1194.68   69.99
  -2   5  -2 1212.58   73.19
   2   5   2 1232.88   72.59
   2  -5  -2 1254.07   73.59
  -2   5  -2 1245.48   73.99
   3  -5   2 4003.40  226.58
   3  -5   2 4152.08  226.78
  -3  -5  -2 4085.19  225.18
   3   5  -2 4204.18  226.98
  -3   5   2 4079.59  226.28
   3   5  -2 4020.40  221.68
  -3  -5  -2 4131.99  223.78
  -3   5   2 4025.10  226.38
  -3   5  -2 4186.08  226.98
   3  -5  -2 4038.70  226.68
  -3   5  -2 4184.78  226.58
  -3  -5   2 4124.59  223.78
  -3  -5   2 4175.68  226.88
   3  -5  -2 4054.19  226.08
   3   5   2 4121.99  225.28
   4   5  -2  834.52   54.29
   4  -5   2  893.21   54.49
  -4   5   2  881.51   53.69
  -4   5   2  921.21   55.19
  -4  -5  -2  813.52   49.70
  -4  -5  -2  865.71   52.29
   4  -5   2  824.02   54.39
  -4   5  -2  709.73   52.39
  -4   5  -2  771.22   53.39
  -4  -5   2  714.23   52.79
   4   5   2  751.42   51.79
   4  -5  -2  808.32   55.09
  -4  -5   2  735.83   46.50
   4  -5  -2  772.12   52.49
   5  -5   2  646.04   49.00
  -5  -5  -2  623.84   42.30
   5   5  -2  630.94   47.00
  -5   5   2  664.13   46.40
   5  -5   2  636.54   46.80
  -5   5   2  643.54   48.30
  -5  -5  -2  658.33   45.50
  -5  -5   2  675.43   47.80
   5  -5  -2  656.43   45.90
   5   5   2  696.53   46.40
  -5  -5   2  667.73   38.50
  -5   5  -2  643.54   47.20
  -5   5  -2  722.13   48.00
   5  -5  -2  678.13   50.29
  -6   5   2  149.09   21.20
   6   5  -2  143.59   22.30
   6  -5   2  176.58   25.60
  -6  -5  -2  166.08   17.80
   6  -5   2  159.38   22.50
  -6  -5  -2  142.69   21.00
  -6   5   2  153.28   22.50
   6  -5  -2  131.79   19.20
   6   5   2  134.49   21.00
  -6  -5   2  141.49   12.00
  -6   5  -2  139.89   21.10
  -6  -5   2  118.89   20.70
   6  -5  -2  128.09   23.90
  -7  -5  -2  217.88   24.70
  -7   5   2  176.98   25.90
  -7  -5  -2  210.38   20.80
  -7   5   2  197.48   23.40
   7  -5   2  203.88   25.20
   7   5  -2  189.28   26.60
   7  -5  -2  138.49   27.30
  -7  -5   2  143.69   23.30
   7  -5  -2  138.39   19.60
  -7   5  -2  159.18   23.70
  -7   5  -2  111.89   20.90
   7   5   2  125.79   22.10
  -8  -5  -2 1050.29   70.59
   8  -5   2  963.20   73.19
  -8   5   2 1055.69   68.69
   8   5  -2 1013.70   72.89
   8  -5   2 1071.49   70.29
  -8  -5  -2 1044.10   64.49
   8  -5  -2 1095.19   68.69
   8  -5  -2 1068.89   75.99
   8   5   2 1106.49   73.19
   9  -5   2  987.00   71.69
  -9  -5  -2  948.11   57.69
   9   5  -2  959.40   68.79
   9  -5   2  964.20   66.39
   9  -5  -2  914.91   70.89
  -9   5  -2  818.52   62.49
   9   5   2  882.81   65.99
   9  -5  -2  912.61   62.29
  10   5  -2  483.35   46.80
 -10  -5  -2  488.65   35.60
 -10   5   2  490.85   41.20
  10  -5   2  429.46   50.89
  10  -5  -2  564.54   51.69
  10  -5  -2  503.25   41.00
  10   5   2  476.75   45.70
 -10   5  -2  561.54   43.40
  11   5  -2  862.61   69.79
  11  -5   2  867.11   74.69
 -11  -5  -2  882.91   56.39
 -11   5   2  882.01   63.39
  11  -5  -2 1031.80   78.29
 -11   5  -2  905.51   64.89
  11   5   2  954.80   70.49
 -12   5   2  181.98   27.80
 -12  -5  -2  202.38   20.90
  12  -5   2  167.08   38.20
  12   5  -2  165.98   32.80
  13   5  -2  111.69   27.90
 -13   5   2  104.19   20.40
 -13   5  -2   58.19   19.00
  13  -5  -2   70.19   34.70
  13   5   2   42.60   22.90
 -14   5   2  128.89   24.00
 -14  -5  -2  208.98   19.00
  14  -5   2   80.49   33.30
  14   5  -2  113.49   31.50
 -14   5  -2  177.48   27.70
  14  -5  -2  148.29   39.90
  14   5   2  165.88   33.10
 -15   5   2  281.77   33.90
  15   5  -2  331.97   50.19
  15  -5   2  342.27   53.59
 -15  -5  -2  307.07   24.50
  15   5   2  340.67   49.60
  15  -5  -2  381.76   54.69
 -15   5  -2  309.57   38.60
  16   5  -2  318.17   50.79
  16  -5   2  369.66   57.19
 -16   5   2  345.27   36.30
 -16   5  -2  380.96   41.60
  16   5   2  337.27   49.60
  16  -5  -2  349.87   58.09
  17  -5   2  527.25   75.09
  17   5  -2  513.15   85.09
 -17   5   2  520.15   48.50
 -17   5  -2  675.83   62.69
  17   5   2  558.04   66.89
  17  -5  -2  629.24  117.79
   0   6   2  334.17   28.00
   0  -6   2  369.36   29.50
   0   6  -2  297.17   26.80
   0  -6   2  326.27   27.80
   0   6   2  341.57   26.80
   0  -6   2  268.57   25.80
   0  -6  -2  348.57   27.80
   0  -6  -2  295.37   26.70
   1   6  -2  381.26   27.70
   1  -6   2  377.06   28.80
  -1  -6  -2  350.26   26.90
   1  -6   2  360.26   29.90
  -1  -6  -2  386.46   28.50
  -1   6   2  353.76   29.00
  -1   6   2  368.16   28.40
  -1  -6  -2  332.07   26.70
  -1  -6   2  279.07   27.40
  -1  -6   2  290.97   25.80
  -1   6  -2  271.67   27.60
   1  -6  -2  278.27   27.60
  -2   6   2  807.92   53.29
   2  -6   2  776.32   54.19
  -2  -6  -2  744.63   50.69
   2   6  -2  786.82   53.99
   2  -6   2  845.62   53.69
   2   6  -2  789.02   50.79
  -2  -6  -2  832.42   52.19
  -2   6  -2  899.91   55.09
   2  -6  -2  790.12   54.09
  -2   6  -2  905.21   54.29
  -2  -6   2  799.92   50.29
   2   6   2  812.32   52.79
   2  -6  -2  839.32   53.79
   3  -6   2  367.96   31.40
  -3   6   2  400.06   30.40
   3   6  -2  354.06   25.10
  -3  -6  -2  363.96   27.50
   3  -6   2  371.06   30.00
  -3  -6  -2  396.66   26.50
  -3  -6   2  304.57   29.00
  -3  -6   2  295.57   23.70
   3   6   2  274.57   27.30
   3  -6  -2  301.27   30.30
  -3   6  -2  281.07   28.80
   3  -6  -2  286.77   28.00
  -3   6  -2  265.27   27.60
  -4  -6  -2   80.19   14.50
   4  -6   2   95.29   18.50
   4   6  -2   67.89   16.30
  -4   6   2   81.29   16.80
   4   6  -2   78.49   11.50
  -4  -6  -2   82.69   12.60
   4  -6   2   78.49   16.40
  -4   6   2   64.79   14.80
  -4  -6  -2   82.39   12.90
   4  -6  -2   40.30   15.40
  -5  -6  -2  358.56   29.00
   5   6  -2  351.36   34.10
  -5  -6  -2  346.77   28.30
  -5   6   2  399.76   33.60
  -5   6   2  365.66   38.20
  -5  -6  -2  388.16   32.00
   5  -6   2  397.76   37.30
   5   6   2  379.26   33.70
   5  -6  -2  443.56   38.70
  -5  -6   2  403.86   28.10
  -5  -6   2  437.46   40.30
  -5   6  -2  428.16   34.20
   5  -6  -2  444.66   34.20
   6  -6   2  387.76   43.10
  -6   6   2  267.77   29.20
  -6  -6  -2  289.97   26.00
   6  -6   2  310.67   31.50
  -6   6   2  326.37   33.00
  -6   6  -2  343.97   32.10
  -6  -6   2  336.87   31.70
   6  -6  -2  322.57   30.30
  -6  -6   2  341.57   21.60
  -6   6  -2  347.17   31.50
   6   6   2  276.77   29.50
  -7  -6  -2  200.58   21.60
  -7   6   2  198.38   25.20
   7  -6   2  196.48   26.60
   7  -6   2  187.58   29.80
   7   6  -2  194.48   28.10
  -7  -6  -2  247.28   25.70
   7  -6  -2  242.28   34.10
   7   6   2  220.48   31.70
  -7   6  -2  162.58   25.60
  -7  -6   2  232.98   15.10
  -7   6  -2  191.88   26.50
  -7  -6   2  213.68   40.70
   7  -6  -2  232.18   24.80
  -7  -6   2  229.38   16.60
  -8  -6  -2  278.17   25.40
   8  -6   2  262.57   36.70
   8   6  -2  272.77   32.70
  -8  -6  -2  250.27   32.20
  -8   6   2  266.27   29.60
   8  -6  -2  298.97   29.00
  -8   6  -2  270.77   30.50
   8   6   2  245.28   31.00
   8  -6  -2  255.97   36.80
   9  -6   2 1016.10   80.39
  -9   6   2 1142.39   73.99
   9   6  -2 1119.79   78.89
  -9  -6  -2 1095.19   67.89
  -9   6  -2 1151.68   75.79
   9   6   2 1076.79   76.79
   9  -6  -2 1090.59   81.49
 -10  -6  -2   91.79   16.20
  10  -6   2  176.78   39.50
  10   6  -2  116.89   25.40
 -10   6   2  103.99   20.90
  10  -6  -2  161.98   36.60
  10   6   2  112.19   25.60
 -10   6  -2  126.49   24.60
 -11   6   2   45.20   16.60
  11  -6   2  -14.50   24.70
 -11  -6  -2   12.70   10.90
  11   6  -2   32.20   20.50
 -11   6  -2   35.70   17.30
  11   6   2   15.40   17.10
  11  -6  -2   63.99   29.90
  12   6  -2   11.70   21.30
  12  -6   2  109.69   34.10
 -12   6   2   35.10   15.70
 -12   6  -2   34.70   18.00
  12   6   2   18.90   19.00
  12  -6  -2    7.10   31.90
 -13   6   2   82.99   21.40
  13   6  -2  101.99   29.90
  13  -6   2   60.29   36.10
  13  -6  -2  106.99   38.60
 -13   6  -2  121.89   25.30
  13   6   2   68.99   25.60
 -14   6   2  207.18   30.40
  14   6  -2  262.07   42.30
  14  -6   2  129.49   39.10
  14   6   2  180.78   35.00
  14  -6  -2  145.09   39.80
 -14   6  -2  183.58   29.30
 -15   6   2 1032.70   74.29
  15  -6   2 1072.59   91.39
  15   6  -2 1126.29   89.69
  15  -6  -2 1035.80   92.19
  15   6   2 1011.60   86.29
 -15   6  -2 1012.10   75.89
 -16   6   2  149.39   26.80
  16   6  -2  166.78   39.80
  16  -6   2  105.59   38.40
  16  -6  -2  116.99   37.40
 -16   6  -2  131.19   29.10
  16   6   2  143.69   38.70
  17   6  -2  409.16   81.59
  17   6   2  346.77   55.59
  17  -6  -2  356.36   63.49
 -17   6  -2  413.46   46.60
   0  -7  -2  424.46   34.30
   0  -7   2  392.76   33.30
   0  -7   2  456.75   35.60
   0   7   2  419.76   34.40
   0  -7   2  508.25   35.50
   0   7  -2  432.76   33.70
   0  -7  -2  421.26   33.40
  -1   7   2 1949.51  106.89
  -1   7   2 1860.41  107.09
  -1  -7  -2 1842.02  105.59
  -1  -7  -2 1764.12  106.19
   1   7  -2 1949.20  105.49
   1  -7   2 1903.91  106.79
   1  -7   2 1903.61  107.79
  -1  -7  -2 1922.91  106.19
   1  -7  -2 1704.13  105.99
  -1   7  -2 1717.43  106.09
  -1  -7   2 1746.43  106.59
  -1  -7   2 1742.73  106.99
   1  -7  -2 1722.63  106.39
  -1  -7   2 1798.52  104.69
  -1   7  -2 1646.54  105.79
  -2  -7  -2 1487.95   85.79
   2  -7   2 1489.35   87.49
  -2   7   2 1473.45   86.89
   2   7  -2 1574.54   87.79
  -2  -7  -2 1471.25   85.09
   2  -7   2 1409.56   85.99
   2   7  -2 1475.25   83.39
  -2  -7  -2 1490.85   84.19
  -2   7   2 1613.74   87.09
  -2  -7   2 1282.97   85.29
  -2   7  -2 1320.27   85.49
  -2   7  -2 1251.77   85.39
   2  -7  -2 1313.47   85.99
   2  -7  -2 1271.27   84.99
  -2  -7   2 1273.37   82.19
   3  -7   2 3086.29  177.18
  -3  -7  -2 3054.59  174.98
   3   7  -2 3062.89  176.58
   3   7  -2 3134.09  172.28
  -3   7   2 3050.19  176.28
  -3   7   2 3201.68  177.38
  -3  -7  -2 3205.18  173.88
   3  -7   2 3148.19  177.38
   3   7   2 3164.88  175.98
   3  -7  -2 3057.09  176.88
  -3  -7   2 3097.59  176.98
  -3   7  -2 3184.28  177.38
   3  -7  -2 3115.09  177.08
  -3   7  -2 3057.29  176.98
  -3  -7   2 3086.39  171.98
  -4  -7  -2  742.43   49.00
  -4   7   2  768.12   53.89
  -4   7   2  750.42   53.09
   4   7  -2  723.23   47.10
  -4  -7  -2  749.53   51.39
   4   7  -2  742.03   53.29
   4  -7   2  724.13   54.29
   4  -7   2  806.82   54.19
  -4  -7   2  812.82   54.49
  -4  -7   2  713.13   46.80
   4  -7  -2  755.22   53.29
   4  -7  -2  773.62   55.09
  -4   7  -2  778.12   53.29
  -4   7  -2  807.02   54.49
   4   7   2  762.22   52.59
  -5   7   2 1933.01  113.79
   5  -7   2 1908.91  113.29
  -5  -7  -2 1927.51  107.89
  -5  -7  -2 1932.01  108.29
   5  -7   2 1940.71  124.99
  -5   7   2 1917.41  113.79
  -5   7  -2 1853.01  112.79
  -5  -7   2 1824.62  105.09
   5   7   2 1731.13  110.89
  -5  -7   2 1834.72  113.09
   5  -7  -2 1863.31  112.29
  -6  -7  -2  555.44   38.90
  -6   7   2  616.14   45.40
  -6  -7  -2  559.34   38.10
  -6   7   2  522.35   53.39
   6  -7   2  574.64   48.30
  -6  -7  -2  539.75   42.30
   6  -7   2  568.14   44.50
   6   7  -2  540.05   45.20
   6  -7  -2  558.54   43.30
  -6   7  -2  543.65   44.90
  -6  -7   2  566.24   35.20
   6  -7  -2  530.55   47.70
  -6  -7   2  508.55   43.90
   6   7   2  587.14   45.10
  -6   7  -2  588.04   45.70
   7   7  -2  397.46   36.90
  -7  -7  -2  334.17   28.40
  -7   7   2  388.46   35.30
  -7  -7  -2  350.26   32.20
  -7  -7  -2  357.16   27.20
   7  -7   2  408.26   41.00
   7   7   2  318.87   33.30
  -7   7  -2  309.27   33.50
   7  -7  -2  329.97   39.60
  -7  -7   2  364.86   24.30
  -7  -7   2  337.67   23.70
   7  -7  -2  287.27   32.60
  -8  -7  -2  377.76   27.20
  -8  -7  -2  417.76   30.70
   8   7  -2  382.96   38.10
   8  -7   2  400.46   43.70
  -8   7   2  346.07   34.40
  -8   7  -2  295.47   34.20
   8   7   2  334.17   35.90
  -8  -7   2  305.27   23.00
   8  -7  -2  317.37   41.60
  -9  -7  -2  753.42   49.80
  -9  -7  -2  727.63   47.40
   9   7  -2  727.93   59.79
  -9   7   2  786.52   56.99
   9  -7   2  748.13   63.29
  -9   7  -2  701.63   56.09
   9  -7  -2  705.63   63.49
   9   7   2  747.43   57.99
 -10  -7  -2  288.57   27.80
  10   7  -2  301.07   37.50
  10  -7   2  353.16   47.30
 -10  -7  -2  307.57   24.60
 -10   7   2  264.97   31.70
  10   7   2  295.67   37.10
 -10   7  -2  293.67   35.90
  10  -7  -2  332.97   47.70
 -11  -7  -2  736.43   47.20
 -11  -7  -2  740.43   49.00
 -11   7   2  720.73   57.49
  11   7  -2  728.63   63.59
  11  -7   2  818.02   70.79
  11  -7  -2  696.13   68.99
 -11   7  -2  814.92   60.19
  11   7   2  714.63   62.79
 -12  -7  -2  575.04   40.80
 -12  -7  -2  568.44   39.20
 -12   7   2  570.24   50.79
  12  -7  -2  585.04   70.99
 -12   7  -2  702.23   54.69
  12   7   2  698.03   58.79
 -13   7   2  171.18   28.80
  13  -7   2  143.89   39.90
  13   7  -2  203.88   37.50
 -13  -7  -2  157.18   15.90
  13  -7  -2   87.79   35.50
 -13   7  -2  161.58   30.00
  13   7   2  110.29   34.40
  14  -7   2   84.09   37.70
  14   7  -2   49.40   23.30
 -14   7   2   57.69   20.80
  14  -7  -2   15.60   33.80
  14   7   2   80.19   27.20
 -14   7  -2   93.69   23.30
  15   7  -2  139.29   36.60
 -15   7   2  129.59   26.80
  15  -7   2   71.59   39.80
 -15   7  -2  117.59   26.70
  15  -7  -2   69.79   39.40
  15   7   2   55.09   29.00
  16  -7   2   54.69   35.60
  16   7  -2   75.99   30.10
 -16   7   2  108.59   25.90
 -16   7  -2   76.39   24.80
  16   7   2   84.39   33.40
  16  -7  -2  120.69   41.80
   0   8  -2 1394.06   85.89
   0  -8   2 1381.46   85.09
   0   8   2 1357.66   86.09
   0  -8  -2 1514.85   87.39
   0  -8  -2 1400.06   85.29
   0  -8   2 1386.36   86.99
   0  -8  -2 1393.36   85.89
  -1   8   2   31.80   13.00
   1  -8   2   41.40   14.40
  -1  -8  -2   18.30   11.30
   1   8  -2   24.10   12.20
  -1  -8  -2   16.10    9.80
   1  -8   2   10.90   11.40
  -1   8   2   32.30   12.10
  -1  -8  -2   28.50   12.60
  -1   8  -2   19.00   12.60
  -1  -8   2   24.90   10.90
  -1  -8   2   39.20   14.60
   1  -8  -2   45.20   14.50
   1   8   2   22.10   12.40
  -1  -8   2   32.70   13.50
  -2  -8  -2   77.99   17.00
   2  -8   2   66.59   18.40
   2   8  -2   87.99   15.20
  -2  -8  -2   83.29   15.10
   2  -8   2   99.49   19.40
  -2   8   2   94.09   18.10
  -2  -8  -2   87.79   15.70
   2  -8  -2   92.79   17.30
  -2   8  -2   85.29   17.30
  -2   8  -2  100.19   17.70
   2  -8  -2  107.69   20.20
  -2  -8   2   74.99   14.20
  -2  -8   2   73.59   16.30
   3  -8   2   11.00   13.50
   3   8  -2    4.60    9.00
  -3   8   2    8.50   11.30
  -3  -8  -2   11.00   11.70
  -3  -8  -2   10.90    8.00
  -3   8   2   21.30   12.60
   3   8  -2    5.70   12.20
   3  -8   2    8.20   10.10
  -3   8  -2    6.60   11.20
  -3  -8   2    4.50    8.50
  -3   8  -2   -7.10    9.10
   3  -8  -2    1.70   12.10
   3  -8  -2   -6.90    9.10
   3   8   2    3.80   10.60
  -3  -8   2    3.50    9.80
   4  -8   2  576.64   48.50
  -4  -8  -2  694.03   48.20
   4   8  -2  670.13   44.20
  -4  -8  -2  666.83   45.10
  -4   8   2  662.13   50.29
   4   8  -2  686.13   50.79
   4  -8   2  650.03   51.69
  -4   8   2  599.74   48.00
   4   8   2  663.13   48.70
  -4  -8   2  712.13   50.19
   4  -8  -2  695.33   49.80
  -4  -8   2  686.23   43.70
  -4   8  -2  654.03   48.90
  -4   8  -2  711.03   50.79
   4  -8  -2  712.13   56.59
  -5  -8  -2  517.25   36.80
  -5  -8  -2  500.45   36.40
  -5   8   2  517.35   41.90
   5   8  -2  500.75   41.90
  -5  -8  -2  574.34   41.70
   5  -8   2  489.85   43.60
   5  -8  -2  471.25   43.80
  -5   8  -2  451.65   41.40
   5   8   2  475.25   44.70
   5  -8  -2  468.15   40.50
  -5  -8   2  492.85   34.00
  -5   8  -2  527.95   53.49
  -5  -8   2  526.25   46.80
  -6   8   2  277.27   29.90
  -6  -8  -2  277.57   24.70
   6   8  -2  312.07   32.30
   6  -8   2  292.27   34.60
  -6  -8  -2  270.67   23.30
  -6  -8  -2  270.57   27.60
   6   8   2  188.38   27.40
  -6   8  -2  217.78   28.70
   6  -8  -2  236.18   34.10
  -6  -8   2  230.38   20.30
  -7  -8  -2  106.89   15.90
   7  -8   2  108.89   26.30
  -7  -8  -2  101.29   16.50
  -7   8   2  126.99   22.60
   7   8  -2   95.89   21.50
  -7   8  -2  122.59   23.30
  -7  -8   2  104.39   14.10
   7  -8  -2  121.89   26.20
   7   8   2  114.29   22.40
  -7  -8   2  119.29   13.00
  -8   8   2  194.68   27.60
  -8  -8  -2  204.98   20.70
   8   8  -2  225.28   33.30
   8  -8   2  175.88   33.20
  -8  -8  -2  214.98   23.10
  -8   8  -2  200.08   29.60
   8  -8  -2  243.18   35.30
   8   8   2  170.38   28.20
  -8  -8   2  191.78   18.00
   9   8  -2  125.99   25.40
  -9   8   2  116.59   23.80
  -9  -8  -2  145.49   20.30
  -9  -8  -2  121.99   16.30
   9  -8   2  116.39   33.90
   9  -8  -2   89.39   30.30
   9   8   2   81.89   22.20
  -9   8  -2   71.59   21.80
  10  -8   2  694.63   65.09
  10   8  -2  627.54   57.69
 -10   8   2  682.63   55.49
 -10  -8  -2  625.24   44.40
 -10  -8  -2  659.03   47.50
  10   8   2  734.13   58.39
 -10   8  -2  810.82   58.89
  10  -8  -2  769.32   68.09
  11  -8   2  396.06   53.19
 -11   8   2  391.16   40.30
  11   8  -2  357.86   43.30
 -11  -8  -2  293.07   29.50
 -11  -8  -2  382.66   27.70
 -11   8  -2  332.17   38.60
  11   8   2  303.47   41.10
  11  -8  -2  366.76   77.39
  12  -8   2  133.99   41.50
 -12  -8  -2  131.99   18.50
  12   8  -2  127.19   31.00
 -12   8   2  142.49   27.50
 -12  -8  -2  137.59   15.70
 -12   8  -2  159.48   29.60
  12  -8  -2  101.49   37.50
  12   8   2  148.29   31.90
  13  -8   2  530.35   63.79
 -13   8   2  410.06   44.60
  13   8  -2  488.65   53.59
 -13  -8  -2  460.25   31.40
 -13  -8  -2  454.35   31.90
  13  -8  -2  480.25   62.79
  13   8   2  483.15   52.19
 -13   8  -2  571.94   58.29
  14   8  -2  391.86   49.90
 -14   8   2  341.17   53.99
  14  -8   2  303.77   53.39
 -14   8  -2  384.26   43.90
  14  -8  -2  237.88   52.49
  14   8   2  306.47   48.00
  15  -8   2  154.88   46.00
 -15   8   2  208.98   34.90
  15   8  -2  165.58   39.20
  15  -8  -2  226.08   49.40
 -15   8  -2  282.97   39.90
  15   8   2  243.08   43.80
 -16   8   2  241.08   37.00
  16  -8   2  136.79   57.09
  16   8  -2  154.18   46.20
 -16   8  -2  281.27   41.90
  16  -8  -2  281.77   71.19
  16   8   2  252.07   49.10
   0   9  -2  380.76   33.50
   0  -9   2  355.56   36.70
   0  -9  -2  391.26   33.70
   0   9   2  410.96   34.90
   0  -9   2  357.06   33.50
   0  -9  -2  363.16   34.10
   0  -9  -2  394.26   33.20
   0  -9   2  406.96   40.50
   1   9  -2 3361.06  192.88
   1  -9   2 3411.56  194.98
   1  -9   2 3441.26  196.58
  -1  -9  -2 3369.16  193.48
  -1  -9  -2 3309.17  194.38
  -1   9   2 3343.97  194.28
   1  -9   2 3352.26  193.98
  -1  -9  -2 3375.66  193.88
  -1   9  -2 3424.56  194.78
   1  -9  -2 3412.76  194.48
  -1  -9   2 3487.55  193.08
  -1  -9   2 3662.53  197.48
   1   9   2 3611.34  194.88
   1  -9  -2 3469.85  199.88
  -1  -9   2 3393.66  194.98
  -2  -9  -2  953.50   61.99
  -2   9   2 1043.10   64.19
  -2   9   2  905.51   61.59
   2  -9   2  950.90   63.79
   2   9  -2  962.60   59.89
   2  -9   2  905.31   61.69
  -2  -9  -2  876.21   59.39
  -2   9  -2  894.51   62.79
  -2  -9   2  829.12   61.59
  -2  -9   2  896.51   61.59
   2  -9  -2  847.62   60.69
  -2   9  -2  772.22   60.29
  -2  -9   2  875.61   58.29
   2  -9  -2  908.11   68.09
   3   9  -2  695.33   44.80
  -3  -9  -2  682.03   47.10
   3  -9   2  625.74   47.50
   3  -9   2  669.33   50.19
  -3   9   2  713.03   50.09
  -3  -9  -2  702.33   45.30
   3   9  -2  707.03   49.99
  -3   9   2  621.34   47.40
   3  -9  -2  477.85   49.60
  -3  -9   2  492.75   45.20
  -3   9  -2  521.25   46.80
  -4  -9  -2  585.14   44.80
   4   9  -2  619.44   47.80
   4  -9   2  636.94   49.40
  -4   9   2  537.95   46.20
  -4  -9  -2  586.64   42.40
   4   9  -2  632.14   42.00
   4   9   2  612.04   46.80
  -4  -9   2  536.05   39.70
   4  -9  -2  582.54   48.70
  -4   9  -2  601.44   47.80
  -5  -9  -2 1071.89   67.49
  -5  -9  -2 1103.19   77.29
  -5   9   2 1082.29   73.39
   5  -9   2 1072.39   75.29
   5   9  -2 1070.29   73.59
   5  -9  -2 1074.89   75.39
  -5  -9   2 1028.80   65.29
   5   9   2 1071.19   72.49
  -5   9  -2 1140.99   74.29
  -6  -9  -2  562.94   40.40
   6   9  -2  563.04   48.00
  -6   9   2  547.25   46.90
   6  -9   2  586.84   50.69
  -6  -9  -2  552.04   41.20
  -6  -9   2  599.84   38.30
  -6   9  -2  559.84   47.60
   6   9   2  552.94   46.00
   6  -9  -2  590.14   51.09
  -7  -9  -2 3216.18  181.78
  -7  -9  -2 3201.18  180.98
   7  -9   2 3233.28  191.58
   7   9  -2 3287.17  190.78
  -7   9   2 3346.87  189.68
   7  -9  -2 3275.27  192.28
  -7  -9   2 3212.58  178.48
  -7  -9   2 3080.19  177.68
  -7   9  -2 3346.67  190.58
   7   9   2 3193.28  188.28
  -8  -9  -2  602.04   42.20
   8   9  -2  612.74   52.39
  -8  -9  -2  604.44   44.10
  -8   9   2  622.04   51.19
   8  -9   2  552.94   57.59
   8  -9  -2  645.84   60.09
  -8  -9   2  599.84   38.50
  -8   9  -2  617.94   52.19
   8   9   2  650.63   52.49
  -8  -9   2  621.74   40.10
   9  -9   2  458.65   52.89
  -9  -9  -2  410.66   33.50
  -9   9   2  460.95   43.20
  -9  -9  -2  455.85   37.30
   9   9  -2  455.15   45.80
  -9   9  -2  523.05   46.30
   9  -9  -2  414.16   52.49
  -9  -9   2  480.95   31.60
   9   9   2  473.35   44.90
 -10  -9  -2  240.08   21.70
  10  -9   2  184.48   38.50
 -10   9   2  221.78   31.80
  10   9  -2  222.68   36.20
 -10  -9  -2  214.88   26.40
 -10   9  -2  203.28   34.20
  10   9   2  227.68   35.00
  10  -9  -2  257.07   42.00
 -11  -9  -2  191.28   25.50
 -11  -9  -2  234.48   20.90
  11   9  -2  195.58   41.20
  11  -9   2  157.88   43.50
 -11   9   2  234.78   35.00
  11  -9  -2  133.09   40.50
  11   9   2  166.28   32.30
 -11   9  -2  203.18   33.20
 -12  -9  -2  125.09   19.40
  12   9  -2  149.99   32.90
 -12   9   2  169.38   29.90
 -12  -9  -2  152.28   16.90
  12  -9   2  136.39   41.90
  12   9   2  183.68   39.50
  12  -9  -2  217.08   45.80
  13  -9   2  813.72   81.99
 -13   9   2  831.32   76.29
  13   9  -2  865.21   74.49
 -13  -9  -2  813.02   51.99
 -13  -9  -2  879.21   53.19
 -13   9  -2  920.51   72.29
  13  -9  -2  918.11   85.69
  13   9   2  950.30   74.89
 -14   9   2  192.18   33.30
  14   9  -2  233.18   42.50
  14  -9   2  230.98   52.09
  14  -9  -2  180.08   48.70
  14   9   2  204.88   40.70
 -14   9  -2  170.88   35.90
 -15   9   2  307.97   41.90
  15  -9   2  315.27   59.69
  15   9  -2  347.87   53.09
 -15   9  -2  448.56   49.10
  15   9   2  292.57   49.40
  15  -9  -2  324.87   60.29
  16   9  -2  147.39   37.10
 -16   9   2  105.79   28.20
  16  -9   2  102.69   48.90
  16   9   2  111.19   35.90
  16  -9  -2  -10.10   42.40
 -16   9  -2   92.79   28.50
   0 -10  -2  421.46   36.70
   0 -10  -2  404.96   36.70
   0  10   2  503.05   39.90
   0 -10   2  465.55   37.30
   0 -10   2  467.35   40.50
   0  10  -2  426.86   38.30
   0 -10  -2  455.35   39.20
   1  10  -2  549.85   40.90
  -1 -10  -2  509.45   40.60
  -1 -10  -2  507.05   39.60
   1 -10   2  544.85   43.50
   1 -10   2  474.95   40.20
  -1  10   2  543.85   42.70
  -1 -10  -2  538.45   42.50
   1  10   2  442.76   39.90
   1 -10  -2  497.35   42.30
  -1 -10   2  488.15   38.40
  -1  10  -2  412.56   40.80
  -1 -10   2  423.06   41.00
  -2 -10  -2  110.59   18.90
  -2 -10  -2   87.09   19.70
  -2 -10  -2  119.19   22.20
   2  10  -2  124.99   19.70
   2 -10   2  123.49   23.00
  -2  10   2  119.09   22.40
  -2 -10   2  121.69   19.70
  -2  10  -2  165.68   23.80
  -2 -10   2   99.69   21.40
   2 -10  -2  108.79   22.20
  -3  10   2   22.20   14.00
  -3 -10  -2   23.30   13.40
   3 -10   2    1.50   14.50
  -3 -10  -2   24.50   10.70
   3  10  -2   24.90   12.00
  -3  10  -2   30.40   14.60
   3 -10  -2   28.10   16.10
  -3 -10   2   59.09   12.90
   4  10  -2  198.98   27.60
  -4  10   2  190.78   28.40
  -4 -10  -2  203.88   22.20
   4 -10   2  204.88   30.20
   4  10  -2  184.38   22.60
  -4  10  -2  182.78   28.60
  -4 -10   2  148.09   19.20
   4 -10  -2  128.79   25.00
   5 -10   2 1156.08   82.19
  -5 -10  -2 1144.79   74.39
  -5  10   2 1114.29   79.69
   5  10  -2 1196.48   80.69
   5  10   2 1256.77   80.29
   5 -10  -2 1086.29   81.29
  -5 -10   2 1218.18   72.59
  -5  10  -2 1263.67   82.09
  -6 -10  -2  312.77   28.20
   6  10  -2  237.78   33.00
   6 -10   2  298.57   38.70
  -6  10   2  280.17   33.00
   6  10   2  296.07   33.00
  -6  10  -2  295.17   34.70
  -6 -10   2  304.07   25.30
   6 -10  -2  282.67   38.70
   7  10  -2  124.99   25.00
  -7 -10  -2  109.99   18.90
  -7  10   2  103.69   24.10
   7 -10   2   88.29   26.60
  -7 -10  -2  104.19   18.10
   7 -10  -2  122.79   31.20
   7  10   2  104.39   22.50
  -7 -10   2  136.49   15.80
  -7  10  -2  140.89   25.40
  -8 -10  -2  103.59   16.60
   8 -10   2   86.19   28.50
  -8 -10  -2  107.59   18.40
  -8  10   2  102.29   23.60
   8  10  -2  128.69   26.70
  -8 -10   2   85.19   15.10
  -8 -10   2  104.89   13.60
   8 -10  -2  115.29   30.70
  -8  10  -2  113.29   25.80
   8  10   2   83.09   20.80
   9  10  -2  175.48   31.30
  -9 -10  -2  196.38   20.40
  -9 -10  -2  160.98   22.90
   9 -10   2  186.28   35.70
  -9  10   2  186.08   32.30
  -9  10  -2  118.59   27.30
  -9 -10   2  162.58   14.80
   9 -10  -2  138.79   34.00
  -9 -10   2  125.09   17.60
   9  10   2  117.29   25.30
 -10 -10  -2   99.19   20.30
  10  10  -2  125.69   43.50
 -10 -10  -2  117.69   17.20
  10 -10   2  223.58   70.39
 -10  10   2  118.79   26.40
  10 -10  -2  175.18   45.00
 -10  10  -2  105.49   28.10
  10  10   2  108.79   27.40
 -11 -10  -2  771.72   50.39
 -11 -10  -2  695.43   52.79
 -11  10   2  852.91   73.19
  11  10  -2  752.32   67.19
  11 -10   2  814.62   77.79
 -11  10  -2  880.21   68.39
  11 -10  -2  768.32   76.89
 -12 -10  -2  284.17   24.90
 -12 -10  -2  243.18   27.70
 -12  10   2  336.07   40.60
  12 -10   2  332.27   52.89
  12  10  -2  311.37   46.40
  12 -10  -2  317.17   51.29
 -12  10  -2  268.07   39.90
  12  10   2  299.17   43.00
 -13  10   2  863.41   69.19
  13 -10   2  709.03   83.19
 -13 -10  -2  788.82   51.69
  13  10  -2  911.61   75.79
  13  10   2  836.92   75.59
  13 -10  -2  769.52   82.19
 -13  10  -2  819.22   69.79
  14  10  -2  162.08   37.00
 -14  10   2  135.19   31.60
  14 -10   2  166.28   48.10
  14 -10  -2  217.18   49.00
  14  10   2  242.98   41.80
 -14  10  -2  231.58   40.00
  15 -10   2    8.10   65.99
 -15  10   2   49.50   22.20
  15  10  -2   31.80   26.00
  15 -10  -2   -5.30   51.19
  15  10   2    4.60   24.70
 -15  10  -2   10.40   22.40
   0 -11  -2  319.87   33.90
   0  11  -2  310.17   32.50
   0  11   2  338.07   34.40
   0 -11   2  322.07   35.10
   1 -11   2 1333.37   85.89
  -1  11   2 1315.57   84.29
   1  11  -2 1225.98   81.49
  -1 -11  -2 1251.27   83.79
  -1 -11   2 1259.67   86.89
  -1  11  -2 1233.38   83.49
   1 -11  -2 1248.38   84.69
  -1 -11   2 1288.27   85.19
  -2  11   2  815.62   61.59
   2 -11   2  835.32   63.19
   2  11  -2  810.72   58.49
  -2 -11  -2  834.42   61.39
  -2 -11   2  880.61   63.09
  -2 -11   2  815.52   57.99
   2 -11  -2  857.31   63.29
  -2  11  -2  874.91   62.09
  -3  11   2  334.47   35.20
   3 -11   2  344.47   36.80
   3  11  -2  259.37   32.40
  -3 -11  -2  303.47   29.50
  -3 -11   2  235.38   30.60
  -3  11  -2  235.58   31.90
  -3 -11   2  320.77   28.80
   3 -11  -2  278.77   34.10
  -4 -11  -2  339.97   31.00
  -4  11   2  363.96   36.30
   4 -11   2  341.97   38.50
   4  11  -2  320.27   31.00
  -4 -11  -2  413.86   36.60
   4  11  -2  355.16   36.70
   4 -11  -2  277.57   36.30
  -4 -11   2  311.57   28.80
  -4  11  -2  286.67   35.40
   5 -11   2  855.91   66.69
   5  11  -2  809.42   63.99
  -5 -11  -2  800.62   57.79
  -5  11   2  867.01   65.09
   5  11   2  894.41   63.89
   5 -11  -2  863.71   66.09
  -5  11  -2  921.81   66.19
   6  11  -2  835.92   62.59
   6 -11   2  824.42   65.49
  -6 -11  -2  787.12   60.19
  -6 -11  -2  830.92   55.19
  -6  11   2  889.61   63.49
   6  11   2  752.32   60.29
  -6 -11   2  737.13   51.79
  -6  11  -2  719.63   61.39
   6 -11  -2  775.22   65.19
  -7  11   2 1291.47   86.89
  -7 -11  -2 1234.18   78.09
   7 -11   2 1227.38   88.89
  -7 -11  -2 1269.17   77.39
   7  11  -2 1247.28   86.19
  -7  11  -2 1258.37   86.79
   7  11   2 1117.69   82.99
   7 -11  -2 1205.58   89.99
  -7 -11   2 1156.28   73.99
  -8 -11  -2  207.38   24.70
   8  11  -2  232.68   36.40
  -8 -11  -2  223.58   27.20
  -8  11   2  174.18   32.80
   8 -11   2  272.67   42.50
   8  11   2  337.77   35.30
  -8  11  -2  284.37   37.50
  -8 -11   2  273.27   24.90
   8 -11  -2  376.56   47.50
   9  11  -2  506.05   56.79
  -9 -11  -2  398.56   37.70
  -9  11   2  414.16   47.10
  -9 -11   2  470.45   31.40
  -9  11  -2  453.45   55.09
  -9 -11   2  422.06   33.60
   9 -11  -2  563.04   67.59
   9  11   2  426.36   46.10
  10  11  -2  125.99   30.70
 -10 -11  -2   98.59   20.50
 -10  11   2  171.68   38.10
  10 -11   2  128.59   39.50
 -10 -11  -2  158.18   21.60
 -10 -11   2  160.28   13.60
  10  11   2  126.59   32.20
  10 -11  -2   96.99   36.20
 -10  11  -2   79.89   26.20
  11  11  -2  316.07   43.90
 -11 -11  -2  298.37   32.50
 -11 -11  -2  312.27   28.00
 -11  11   2  351.96   41.20
  11 -11   2  339.17   52.79
 -11  11  -2  314.87   43.70
  11 -11  -2  363.46   55.59
  11  11   2  416.46   44.80
  12  11  -2  737.03   63.89
 -12 -11  -2  571.24   40.40
  12 -11   2  649.14   72.79
 -12  11   2  588.34   57.19
 -12 -11  -2  534.15   43.90
 -12  11  -2  594.64   59.19
  12  11   2  572.74   59.09
  12 -11  -2  485.85   69.59
 -13 -11  -2  535.45   39.40
 -13  11   2  555.54   56.59
  13  11  -2  571.94   62.39
  13 -11   2  578.54   75.69
 -13  11  -2  611.54   61.69
  13  11   2  576.84   60.59
  13 -11  -2  496.75   73.69
 -14  11   2   95.89   28.70
  14 -11   2  147.49   47.60
  14  11  -2  121.69   31.90
  14 -11  -2  122.29   49.20
 -14  11  -2  158.38   37.30
  14  11   2  136.49   36.50
  15  11  -2  118.39   36.30
 -15  11   2  106.49   29.60
  15 -11   2   54.79   51.29
  15 -11  -2  103.69   49.90
  15  11   2  134.89   37.50
 -15  11  -2  126.99   36.30
   0 -12   2 1610.64  106.89
   0  12   2 1636.04  105.49
   0 -12  -2 1777.32  107.49
   0  12  -2 1596.44  104.19
   1  12  -2  335.97   34.60
  -1  12   2  353.96   37.50
   1 -12   2  364.56   38.90
  -1 -12  -2  341.27   37.30
   1 -12  -2  364.56   39.00
  -1 -12   2  338.67   37.60
  -1  12  -2  351.36   37.30
  -2 -12  -2  185.08   29.20
   2 -12   2  193.98   30.30
  -2  12   2  194.28   28.60
   2  12  -2  209.98   27.90
  -2  12  -2  203.28   30.50
  -2 -12   2  159.98   28.40
   2 -12  -2  169.88   29.30
   3  12  -2   19.60   14.70
  -3  12   2   26.00   16.60
  -3 -12  -2   37.40   16.30
   3 -12   2   27.90   17.80
  -3 -12   2   10.30   14.30
   3 -12  -2   20.00   17.60
  -3  12  -2   22.20   16.60
   4  12  -2   36.20   16.10
  -4  12   2   43.00   18.90
   4 -12   2   30.00   18.30
  -4 -12  -2   14.10   14.40
  -4 -12   2    6.00   10.20
  -4 -12   2    1.30   12.70
   4 -12  -2    9.60   16.90
  -4  12  -2  -13.30   12.70
  -5  12   2  182.98   31.40
   5 -12   2  209.68   33.10
   5  12  -2  168.88   29.50
  -5 -12  -2  173.18   28.30
  -5 -12   2  146.69   21.00
   5 -12  -2  123.49   28.30
  -5  12  -2  121.39   27.60
   6  12  -2 1015.60   72.09
  -6  12   2  943.81   70.59
   6 -12   2  909.31   73.09
  -6 -12   2  881.91   59.99
  -6  12  -2  867.31   70.29
   6  12   2  958.20   69.39
   6 -12  -2  853.31   71.99
  -7 -12  -2  423.06   35.40
   7 -12   2  326.37   46.80
   7  12  -2  417.86   43.40
  -7  12   2  366.86   42.40
  -7 -12  -2  352.76   33.40
  -7  12  -2  350.66   41.10
   7 -12  -2  377.36   47.90
   7  12   2  357.06   40.50
   8 -12   2  792.82   78.39
  -8 -12  -2  871.71   57.59
  -8 -12  -2  789.12   54.39
  -8 -12   2  743.63   52.79
   8  12   2  816.62   65.29
   8 -12  -2  752.22   74.29
  -8  12  -2  781.72   73.09
  -8 -12   2  728.93   50.69
   9 -12   2  242.58   45.60
  -9  12   2  252.47   38.20
  -9 -12  -2  284.47   28.40
   9  12  -2  267.57   39.60
   9  12   2  284.17   45.80
   9 -12  -2  313.77   49.90
  -9 -12   2  349.87   25.40
  -9  12  -2  306.47   41.50
  -9 -12   2  326.07   28.00
 -10 -12  -2  119.19   21.00
 -10  12   2  163.68   31.90
  10  12  -2  126.39   29.80
  10 -12   2  135.79   38.80
 -10 -12   2   87.99   16.00
  10 -12  -2   91.19   36.30
 -10  12  -2   90.99   26.50
  10  12   2   74.19   23.50
  11 -12   2  166.78   43.50
 -11  12   2  195.98   36.30
 -11 -12  -2  190.88   26.80
  11  12  -2  205.98   38.40
  11  12   2  255.47   41.60
  11 -12  -2  160.28   43.20
 -11  12  -2  235.18   38.30
 -12  12   2  295.27   43.20
  12  12  -2  329.67   46.10
  12 -12   2  242.08   52.19
 -12 -12  -2  201.18   27.60
  12  12   2  236.68   42.70
  12 -12  -2  266.57   52.69
 -12  12  -2  263.87   43.70
  13 -12   2  207.58   52.79
  13  12  -2  320.47   53.59
 -13  12   2  254.47   43.10
  13 -12  -2  269.47   56.19
  13  12   2  263.87   45.90
 -13  12  -2  395.06   54.19
  14 -12   2  538.35   91.29
 -14  12   2  519.05   59.59
  14  12   2  516.85   62.09
  14 -12  -2  631.84   90.69
 -14  12  -2  562.84   64.99
   0  13  -2   15.00   15.10
   0 -13  -2   28.40   16.90
   0  13   2   -7.20   12.10
   0 -13   2   17.00   15.30
   1  13  -2    7.40   15.60
  -1 -13  -2   29.60   18.00
  -1  13   2   12.30   14.60
   1 -13   2    4.80   14.50
  -1 -13   2   31.00   16.90
   1 -13  -2   42.20   18.50
  -1  13  -2   48.60   17.60
  -2  13   2  190.48   32.00
   2  13  -2  202.68   27.60
  -2 -13  -2  180.98   30.80
   2 -13   2  147.79   29.20
  -2 -13   2  210.98   30.20
   2 -13  -2  233.38   34.90
   3 -13   2 1308.57   90.39
  -3  13   2 1241.68   87.89
   3  13  -2 1216.18   83.09
  -3 -13  -2 1231.98   86.79
   3 -13  -2 1240.18   88.89
  -3  13  -2 1262.47   87.79
  -3 -13   2 1305.47   88.89
   4 -13   2  519.95   51.99
  -4  13   2  495.75   49.00
  -4 -13  -2  488.75   47.60
  -4  13  -2  519.55   50.49
   4 -13  -2  514.05   51.09
  -4 -13   2  564.84   50.99
  -5  13   2  324.27   42.90
  -5 -13  -2  411.56   44.80
   5 -13   2  464.35   49.60
  -5  13  -2  498.05   47.10
   5 -13  -2  424.26   46.80
   6  13  -2  150.68   29.60
  -6 -13   2  135.49   20.80
   6 -13  -2  108.39   33.40
  -7 -13  -2  164.58   26.00
   7 -13   2  116.69   33.30
   7  13  -2  112.89   29.40
  -7  13   2  120.39   29.20
   7 -13  -2  198.48   39.70
  -7  13  -2  167.78   32.70
   7  13   2  176.88   31.40
  -8  13   2   80.59   24.90
  -8 -13  -2   43.90   18.00
   8  13  -2   38.90   22.60
   8 -13   2   59.39   29.90
  -8 -13   2  102.59   18.00
  -8  13  -2   80.29   26.00
   8 -13  -2  101.49   34.90
   9  13  -2  440.26   49.30
  -9  13   2  337.57   45.80
   9 -13   2  514.15   59.69
  -9 -13  -2  435.26   38.80
  -9 -13   2  448.56   32.00
  -9  13  -2  336.17   46.80
   9  13   2  437.36   48.70
  -9 -13   2  398.06   34.60
   9 -13  -2  425.46   56.99
 -10 -13  -2  202.08   29.30
 -10 -13  -2  266.57   26.20
 -10  13   2  203.68   39.30
  10  13  -2  204.48   39.70
  10 -13   2  165.88   42.10
 -10 -13   2  227.98   25.30
 -10  13  -2  271.97   43.00
  10  13   2  221.08   40.20
  10 -13  -2  147.09   42.80
  11 -13   2  462.45   63.09
  11  13  -2  532.65   55.89
 -11  13   2  368.16   48.70
 -11 -13  -2  382.56   55.59
  11  13   2  482.75   55.49
  11 -13  -2  438.56   63.29
 -11 -13   2  347.97   31.90
 -11  13  -2  449.36   54.29
  12  13  -2  707.83   68.09
 -12  13   2  615.34   62.09
  12 -13   2  585.04   77.09
 -12 -13  -2  540.35   47.60
  12  13   2  723.83   67.59
  12 -13  -2  558.94   76.69
 -12  13  -2  630.54   65.09
 -13  13   2   97.09   33.70
  13  13  -2  134.19   37.90
  13 -13  -2  166.68   52.99
  13  13   2  150.28   39.40
 -13  13  -2  205.08   41.90
   0 -14   2  250.57   35.50
   0  14  -2  309.17   35.40
   0 -14  -2  288.47   37.80
   0  14   2  288.67   36.00
   1  14  -2  686.33   54.99
   1 -14   2  665.23   59.39
  -1  14   2  563.24   54.79
  -1 -14  -2  666.23   57.69
   1 -14  -2  650.23   58.69
  -1 -14   2  755.32   59.59
  -1  14  -2  751.82   58.19
  -2  14   2  780.12   62.69
   2 -14   2  756.52   63.29
   2  14  -2  802.42   58.89
  -2 -14  -2  849.41   63.19
   2 -14  -2  632.44   61.09
  -2 -14   2  634.94   59.49
  -2  14  -2  682.03   59.59
  -3  14   2  888.41   67.99
  -3 -14  -2  793.22   65.09
   3 -14   2  833.82   69.39
   3  14  -2  780.32   61.99
  -3 -14   2  771.92   65.99
  -3  14  -2  822.42   66.29
   3 -14  -2  897.61   69.49
  -4 -14  -2  935.41   73.99
  -4 -14   2 1075.69   99.69
   4 -14  -2  983.70   85.89
   5 -14   2  423.06   49.00
  -5 -14  -2  366.86   42.00
  -5  14   2  390.06   44.30
  -5 -14   2  276.47   42.70
   5 -14  -2  283.87   45.10
  -5  14  -2  306.97   43.00
   6 -14   2  337.37   48.00
  -6  14   2  335.97   44.20
   6 -14  -2  386.56   49.50
  -6  14  -2  426.66   47.30
   7  14  -2  213.58   36.50
   7 -14   2  196.58   37.70
  -7  14   2  205.68   35.80
  -7 -14  -2  203.48   28.50
  -7  14  -2  198.68   35.30
   7 -14  -2  258.17   43.00
  -8 -14  -2  492.45   41.70
   8 -14   2  402.66   55.69
  -8  14   2  463.25   51.29
   8  14  -2  434.66   49.70
  -8  14  -2  391.26   47.50
  -8 -14   2  372.36   36.80
  -8 -14   2  447.56   34.90
   8 -14  -2  426.36   56.29
   8  14   2  418.36   47.30
   9 -14   2  345.47   56.19
   9  14  -2  404.36   49.80
  -9 -14  -2  386.36   39.90
  -9  14   2  432.96   51.79
   9  14   2  484.65   50.29
  -9 -14   2  422.96   37.50
  -9 -14   2  521.15   35.00
   9 -14  -2  410.66   59.29
  -9  14  -2  446.86   51.89
  10  14  -2  710.13   64.09
 -10  14   2  537.05   58.89
 -10 -14  -2  588.94   48.70
  10 -14   2  604.14   72.09
  10 -14  -2  570.54   70.69
 -10  14  -2  593.04   60.89
  10  14   2  493.25   57.59
 -10 -14   2  581.64   44.30
  11 -14   2  134.09   44.00
  11  14  -2  131.89   32.80
 -11  14   2   85.49   30.60
 -11 -14  -2   95.99   23.10
 -11  14  -2  132.79   34.20
  11  14   2   89.89   28.70
  11 -14  -2   43.70   37.70
 -11 -14   2   82.99   18.40
  12  14  -2  197.68   42.50
 -12  14   2  171.48   37.60
 -12  14  -2  246.98   43.90
  12 -14  -2  156.88   65.49
  12  14   2  197.38   42.00
   0  15  -2   21.20   17.20
   0 -15   2   17.50   18.50
  -1  15   2    7.60   20.10
   1  15  -2   19.90   18.80
   1 -15   2   24.80   20.10
  -1 -15  -2   42.00   34.10
  -1  15  -2   31.20   19.30
  -1 -15   2   19.10   18.80
   2 -15   2  459.45   49.99
  -2  15   2  484.45   48.80
   2  15  -2  510.75   47.20
   2 -15  -2  480.55   51.69
  -2 -15   2  419.06   49.60
  -3  15   2  304.87   40.80
   3 -15   2  285.47   42.80
   3  15  -2  312.07   36.20
   3 -15  -2  320.67   43.80
  -3  15  -2  320.27   41.10
  -3 -15   2  269.67   41.60
   4 -15   2  104.59   28.70
  -4 -15  -2   88.59   26.10
  -4  15   2   91.19   26.80
   4 -15  -2  138.29   31.80
  -4 -15   2  101.69   26.50
  -4  15  -2  115.99   27.50
   5 -15   2   38.40   26.40
  -5 -15  -2    8.60   18.60
  -5  15   2   -2.80   17.50
  -5  15  -2    2.90   17.40
   5 -15  -2    9.50   22.30
  -5 -15   2   16.10   18.50
   6 -15   2    6.40   22.60
  -6 -15  -2   25.60   19.50
  -6  15   2   29.10   19.70
  -6 -15   2   23.40   20.90
  -6  15  -2   19.50   21.60
   6 -15  -2  -19.30   22.20
  -7  15   2  179.88   35.90
   7 -15   2  231.28   44.00
  -7 -15  -2  159.18   32.90
  -7 -15  -2  176.98   28.90
   7 -15  -2  128.59   37.60
  -7  15  -2  245.78   40.80
   8 -15   2  559.14   69.09
  -8  15   2  619.14   61.39
  -8 -15  -2  586.74   49.99
  -8 -15  -2  633.14   60.79
   8  15  -2  579.84   60.09
  -8  15  -2  543.85   57.59
  -8 -15   2  566.04   47.40
   8 -15  -2  707.13   70.19
  -9 -15  -2  130.29   25.80
   9 -15   2  160.78   45.40
  -9  15   2  116.39   32.50
   9  15  -2  144.59   35.20
   9 -15  -2  129.59   42.00
  -9 -15   2  109.79   22.50
   9  15   2  147.39   35.20
  -9  15  -2  129.39   33.70
 -10 -15  -2  223.88   33.20
 -10  15   2  209.78   42.40
  10  15  -2  244.68   45.30
  10 -15   2  183.88   49.30
 -10  15  -2  260.07   46.00
 -10 -15   2  235.28   29.90
  10 -15  -2  330.77   56.99
  10  15   2  246.38   44.40
 -11  15   2   75.29   32.30
  11  15  -2  128.79   34.50
 -11 -15  -2   77.59   23.90
  11 -15  -2   73.59   54.69
 -11  15  -2  118.39   59.49
  11  15   2  107.89   35.50
   0  16  -2  122.69   32.50
   0 -16   2  126.89   30.60
   0 -16  -2  104.49   29.20
   1 -16   2  207.08   36.80
   1  16  -2  196.58   37.50
  -1 -16  -2  257.97   40.50
  -1  16   2  271.17   38.40
  -1  16  -2  278.47   39.00
  -1 -16   2  235.48   38.40
   1 -16  -2  231.68   39.10
  -2 -16  -2 1039.90   80.19
   2  16  -2  976.80   75.69
  -2  16   2  957.60   78.49
   2 -16   2  932.41   79.89
  -2 -16   2 1108.09   82.29
   2 -16  -2 1042.30   81.89
  -2  16  -2 1002.90   78.29
  -3  16   2  472.55   51.09
  -3 -16  -2  442.36   49.90
   3 -16   2  556.54   56.39
  -3 -16   2  409.96   50.69
  -3  16  -2  414.66   50.39
   3 -16  -2  473.15   53.59
  -4 -16  -2 1419.06  103.29
   4 -16   2 1373.06  105.59
  -4  16   2 1460.95  105.59
  -4 -16   2 1444.66  105.79
  -4  16  -2 1496.95  105.89
   4 -16  -2 1565.34  108.89
   5 -16   2  301.27   46.70
  -5 -16  -2  363.66   45.60
  -5  16   2  321.87   48.90
  -5 -16   2  348.27   48.20
   5 -16  -2  355.66   50.29
  -5  16  -2  371.46   47.50
   6 -16   2   54.49   31.40
  -6  16   2   74.79   27.30
  -6 -16  -2   40.30   23.50
  -6 -16   2   66.89   28.30
   6 -16  -2   50.69   30.00
  -6  16  -2   88.69   29.00
  -7 -16  -2   89.59   26.80
   7 -16   2   81.09   36.20
  -7 -16  -2  106.99   24.70
  -7  16   2  101.19   29.90
   7 -16  -2   68.19   32.90
  -7 -16   2  100.99   30.30
  -7  16  -2   73.99   28.20
   8 -16   2   55.59   37.00
  -8  16   2   54.89   26.30
  -8 -16  -2   61.49   26.90
  -8 -16  -2   33.80   17.30
  -8  16  -2    8.40   24.40
  -8 -16   2   95.09   21.80
  -8 -16   2   62.89   29.00
   8 -16  -2    6.30   33.60
  -9 -16  -2  120.99   24.80
   9 -16   2  161.08   45.00
  -9 -16  -2  158.88   34.70
  -9  16   2  196.48   39.60
   9  16  -2  105.89   32.10
  -9 -16   2  114.59   23.10
  -9  16  -2  129.29   35.50
   9 -16  -2  104.29   40.20
  10 -16   2  657.73   84.29
  10  16  -2 1014.10  117.99
 -10 -16  -2  791.72   59.09
  10 -16  -2  623.94   80.89
 -10  16  -2  735.43   80.09
 -10 -16   2  658.53   53.29
   0  17  -2   27.20   18.80
   0 -17   2   -3.50   16.00
   0 -17  -2  -11.90   19.90
   1  17  -2   65.99   24.70
  -1 -17  -2   90.69   29.60
   1 -17   2  120.69   29.90
  -1 -17   2  102.39   30.50
  -1  17  -2   84.09   25.50
   1 -17  -2   98.39   29.50
  -2  17   2  143.99   32.40
  -2 -17  -2  154.48   33.30
   2 -17   2  115.29   31.20
   2  17  -2  150.28   31.20
   2 -17  -2  111.69   32.30
  -2  17  -2  170.68   33.40
  -2 -17   2  136.69   34.10
   3 -17   2  311.67   47.80
  -3  17   2  312.77   44.30
  -3 -17  -2  331.07   45.70
   3 -17  -2  288.97   47.20
  -3 -17   2  266.27   44.00
  -3  17  -2  288.27   43.80
  -4 -17  -2  116.69   31.60
   4 -17   2   92.19   33.80
  -4  17   2   82.69   27.50
   4 -17  -2   69.09   31.10
  -4 -17   2   52.79   24.50
  -4  17  -2   34.70   25.10
  -5  17   2   44.10   25.20
   5 -17   2   38.30   28.90
  -5 -17  -2   27.70   23.40
  -5  17  -2   26.60   23.10
  -5 -17   2   10.40   20.80
   5 -17  -2   54.89   30.80
   6 -17   2    5.40   26.40
  -6 -17  -2   57.89   25.80
  -6  17   2   45.40   29.10
   6 -17  -2   56.09   33.30
  -6  17  -2   76.99   31.90
  -6 -17   2   67.69   28.10
   7 -17   2   85.89   37.80
  -7 -17  -2   91.39   24.60
  -7 -17  -2  106.99   32.60
  -7  17   2  106.09   32.90
  -7  17  -2   60.29   29.50
   7 -17  -2   95.49   36.80
  -7 -17   2  120.09   33.50
  -8 -17  -2  217.78   42.60
  -8 -17  -2  283.87   35.70
  -8 -17   2  244.78   46.90
  -8 -17   2  304.37   34.60
  -9 -17  -2  207.48   33.00
   9 -17   2  193.38   53.19
  -9 -17  -2  211.68   42.50
  -9  17   2  182.08   40.80
  -9 -17   2  156.58   42.10
  -9 -17   2  209.48   29.50
  -9  17  -2  197.78   40.40
   9 -17  -2  151.68   49.80
   0 -18  -2  547.85   61.59
   0  18  -2  458.85   53.69
   0 -18   2  597.44   60.69
  -1 -18  -2  419.46   52.59
   1  18  -2  356.26   46.20
   1 -18   2  391.36   53.59
  -1  18  -2  287.97   46.40
  -1 -18   2  256.67   46.90
   1 -18  -2  308.27   49.80
  -2 -18  -2  271.47   45.10
   2 -18   2  251.37   44.60
  -2 -18   2  272.07   46.10
   2 -18  -2  234.18   45.70
  -2  18  -2  297.17   42.80
  -3  18   2  232.98   42.00
   3 -18   2  229.98   43.90
  -3 -18  -2  263.37   43.60
  -3 -18   2  122.69   35.30
  -3  18  -2  184.88   37.30
   4 -18   2  143.09   38.90
  -4 -18  -2  155.88   37.90
  -4  18   2  224.88   42.30
  -4 -18   2  151.88   37.30
  -4  18  -2  195.38   41.40
   4 -18  -2  162.58   38.70
   5 -18   2  205.98   46.70
  -5 -18  -2  228.58   43.10
  -5  18   2  258.17   45.40
   5 -18  -2  293.57   51.79
  -5  18  -2  279.17   48.30
  -5 -18   2  238.88   43.20
  -6 -18  -2  476.85   55.89
   6 -18  -2  492.85  103.09
  -6 -18   2  343.27   58.39
   7 -18   2   97.69   42.30
  -7  18   2   95.29   34.10
  -7 -18  -2  151.88   40.40
  -7 -18  -2  172.38   32.50
  -7 -18   2   97.99   41.40
   7 -18  -2  159.98   46.50
  -7  18  -2   72.39   33.40
   0 -19   2   35.70   30.20
   0  19  -2   37.90   26.40
   0 -19  -2   38.50   28.40
   1 -19   2   46.40   29.50
  -1 -19  -2   20.20   23.70
  -1  19  -2  114.89   33.40
   1 -19  -2   48.10   31.70
  -1 -19   2   62.79   33.50
  -2 -19  -2  121.19   33.50
  -2 -19   2   66.59   38.30
  -2  19  -2   98.69   30.90
   2 -19  -2   78.29   33.10
   3 -19   2  103.19   45.70
  -3 -19  -2  171.48   39.30
   3 -19  -2  175.68   55.29
  -3  19  -2  235.88   40.40
  -4 -19  -2  165.38   38.90
  -4  19   2  248.28   53.69
   4 -19   2  213.18   46.30
   4 -19  -2  177.68   52.09
  -4 -19   2  303.37   58.49
  -5  19   2  226.18   47.70
   5 -19   2  118.99   42.40
  -5 -19   2  198.88   41.30
  -5  19  -2  219.68   45.10
   5 -19  -2  148.99   41.30
   0   0  -3   -2.80    5.40
   0   0   3    4.90    5.60
   0   0   3   -1.70    2.90
   1   0   3  557.24   34.60
   1   0  -3  670.13   37.30
  -1   0   3  665.43   37.60
  -1   0   3  603.04   36.70
   1   0   3  704.23   39.50
   2   0   3  170.98   18.60
  -2   0   3  132.19   17.80
   2   0  -3  140.19   12.30
   2   0   3  144.29   14.70
  -2   0  -3  155.18   13.00
   2   0  -3  135.79   19.20
  -3   0  -3 2948.21  161.58
  -3   0  -3 2912.81  159.68
   3   0  -3 2939.91  162.28
   3   0  -3 2918.21  157.58
   3   0   3 2919.01  164.28
  -3   0   3 2946.41  162.28
  -4   0   3   -4.40   12.50
  -4   0  -3   -6.80    9.80
   4   0  -3   10.90    5.70
  -4   0  -3    1.50   10.20
   4   0  -3   -8.20   11.50
   4   0   3   24.50   11.60
   4   0   3   14.60   11.30
   5   0  -3  635.14   47.30
  -5   0   3  619.24   38.40
  -5   0  -3  677.53   44.30
   5   0   3  660.23   45.50
   5   0  -3  650.13   38.50
   5   0   3  680.93   44.90
  -5   0  -3  666.23   43.20
   6   0   3   56.89   16.90
   6   0  -3  100.19   19.90
  -6   0   3   58.49   18.10
  -6   0  -3   87.79   17.70
   6   0  -3   73.29   10.50
   6   0   3  104.39   17.70
  -6   0  -3   92.89   15.60
   7   0   3  525.35   43.70
   7   0  -3  492.65   32.90
   7   0   3  503.75   39.30
  -7   0  -3  469.55   38.40
   7   0  -3  440.76   43.60
  -7   0  -3  557.44   45.20
  -7   0   3  508.15   31.80
   8   0  -3  681.63   60.19
  -8   0  -3  667.63   61.09
  -8   0  -3  592.44   45.10
   8   0   3  662.63   47.30
   8   0  -3  670.83   41.40
   8   0   3  645.14   52.19
  -8   0   3  645.94   56.69
  -8   0   3  657.13   40.30
  -9   0   3 1010.70   57.49
   9   0  -3  961.80   69.69
   9   0   3  926.01   63.89
   9   0  -3  986.50   58.39
  -9   0  -3  872.21   66.19
  -9   0  -3 1002.80   62.39
  10   0  -3  394.66   31.10
  10   0   3  423.66   37.80
  10   0   3  423.16   43.50
 -10   0   3  429.06   29.30
 -10   0  -3  404.26   34.40
  10   0  -3  402.16   44.20
 -11   0   3   13.30    8.60
  11   0   3   14.50   15.40
  11   0   3   -6.30   18.30
  11   0  -3   14.20   12.50
  11   0  -3   13.60   19.00
 -11   0  -3    0.80   10.50
  12   0  -3  269.87   27.20
 -12   0   3  255.37   23.10
 -12   0  -3  237.98   28.80
  12   0   3  251.77   32.90
  12   0  -3  269.77   40.90
  12   0   3  267.87   39.60
  13   0   3  -15.30   19.90
  13   0  -3   30.00   25.00
  13   0  -3   16.80   14.40
 -13   0   3   22.50    9.40
 -13   0  -3   29.60   17.70
  13   0   3   22.60   17.90
  14   0   3  194.68   39.20
 -14   0   3  206.88   20.80
  14   0   3  188.08   31.50
 -14   0  -3  255.27   30.10
  14   0  -3  174.38   26.00
  14   0  -3  183.38   37.90
  15   0  -3 1392.26   87.59
  15   0  -3 1626.04  110.19
 -15   0  -3 1444.66   90.99
  15   0   3 1425.76  104.99
 -15   0   3 1406.26   84.39
  16   0   3  365.36   53.89
  16   0  -3  322.67   52.29
  16   0  -3  285.77   38.60
 -16   0  -3  425.56   36.70
 -17   0  -3  207.58   28.00
  17   0  -3  227.88   44.50
  17   0   3  197.58   41.40
 -18   0  -3   70.89   20.50
  18   0  -3  145.59   41.70
  18   0   3   91.49   37.80
   0  -1   3 1210.58   69.49
   0  -1   3 1262.47   67.59
   0  -1  -3 1211.28   69.09
   0   1   3 1237.68   66.59
   1   1  -3   89.69   10.60
   1   1  -3  115.99   12.70
   1  -1   3   93.39    9.80
  -1   1   3   92.29   12.60
   1  -1   3  101.09   13.70
  -1  -1   3  110.49   11.70
   1   1   3  110.49    7.70
   1   1   3  133.49   13.60
   1  -1  -3  123.09   12.20
  -1   1  -3  122.49    9.70
   2  -1   3 4031.80  218.58
   2  -1   3 4034.70  213.78
   2   1  -3 4062.49  215.48
  -2   1   3 4182.18  215.88
   2   1  -3 4178.48  212.78
  -2  -1  -3 4051.09  212.98
  -2  -1  -3 4065.29  215.48
   2  -1  -3 3916.01  215.78
  -2  -1   3 3765.12  215.28
   2   1   3 3960.30  215.48
   2   1   3 3761.62  212.78
  -2   1  -3 3778.12  213.48
  -2  -1   3 3928.51  212.38
   3  -1   3 1739.23  101.29
   3   1  -3 1642.64   95.59
  -3  -1  -3 1669.93   98.59
   3  -1   3 1673.93   99.39
  -3   1   3 1703.03  101.49
  -3  -1  -3 1713.33  100.39
  -3  -1   3 1917.61  102.09
   3  -1  -3 1921.51  102.49
   3  -1  -3 1910.31   98.29
  -3   1  -3 1833.02  100.99
  -3   1  -3 1844.42   99.39
  -4   1   3 1715.73  106.19
  -4   1   3 1796.62  101.69
   4  -1   3 1760.22  104.49
  -4  -1  -3 1846.52  104.49
  -4  -1  -3 1783.22  103.79
   4   1  -3 1798.72  106.29
   4  -1   3 1811.62  105.09
   4   1  -3 1829.42   98.79
   4   1   3 1984.90  105.19
   4   1   3 1822.12  104.19
   4  -1  -3 1881.61  101.89
   4  -1  -3 1909.11  107.29
  -4  -1   3 1857.91  106.69
  -4   1  -3 1909.81  104.59
  -4   1  -3 1884.11  104.89
   5  -1   3 1387.36   86.59
   5   1  -3 1372.06   88.09
  -5   1   3 1396.26   82.29
   5  -1   3 1425.16   86.39
  -5   1   3 1362.26   87.69
  -5  -1  -3 1426.16   85.99
   5   1  -3 1409.86   79.29
  -5  -1  -3 1380.16   84.79
  -5  -1   3 1565.74   89.19
  -5   1  -3 1536.35   86.19
   5  -1  -3 1612.64   90.09
   5   1   3 1585.64   86.29
  -5   1  -3 1546.15   86.89
   5   1   3 1496.35   86.89
   6  -1   3 1307.47   79.39
   6   1  -3 1203.48   71.49
  -6   1   3 1274.37   74.49
  -6  -1  -3 1231.18   77.09
  -6   1   3 1194.48   81.19
   6   1  -3 1139.29   80.39
   6  -1   3 1247.08   81.29
  -6  -1  -3 1238.18   79.29
  -6   1  -3 1387.06   78.49
  -6  -1   3 1293.37   81.49
   6  -1  -3 1407.06   83.09
   6  -1  -3 1413.56   74.99
   6   1   3 1391.46   80.79
  -6   1  -3 1348.86   79.79
   6   1   3 1440.86   79.09
   7  -1   3   41.30   15.30
   7  -1   3   21.90   18.20
   7   1  -3   42.00    8.70
  -7   1   3   42.20    9.90
   7   1  -3   14.00   16.30
  -7  -1  -3   25.80   13.70
  -7  -1  -3   26.80   17.50
   7   1   3   77.39   18.80
   7  -1  -3   72.39   20.00
  -7   1  -3   57.69   15.10
  -8  -1  -3  882.31   55.59
  -8  -1  -3  954.50   69.79
   8  -1   3  958.80   62.49
   8   1  -3  880.91   68.39
   8  -1  -3  678.33   63.69
  -8  -1   3  829.02   65.39
   8   1   3  698.83   54.39
  -9  -1  -3 1055.89   68.49
   9  -1   3 1114.49   78.09
  -9   1   3 1078.09   66.09
  -9  -1  -3 1157.68   75.59
   9   1  -3 1134.39   64.49
   9  -1   3 1009.20   71.59
   9   1  -3 1050.79   77.19
  -9  -1   3 1196.48   66.69
   9  -1  -3 1104.29   66.79
   9  -1  -3 1117.79   78.69
  -9   1  -3 1147.69   70.49
   9   1   3 1172.68   71.59
  -9   1  -3 1069.39   74.39
 -10  -1  -3  801.12   54.79
  10  -1   3  738.83   62.79
 -10   1   3  743.53   51.49
  10  -1   3  767.42   58.19
  10   1  -3  825.42   65.29
 -10   1  -3  833.72   56.29
  10  -1  -3  934.41   68.29
 -10  -1   3  871.41   48.90
  10   1   3  835.02   57.29
  10   1   3  890.11   63.89
  10  -1  -3  885.61   53.99
 -11   1   3  477.75   34.70
  11   1  -3  455.55   48.80
 -11  -1  -3  466.75   37.50
  11  -1   3  455.05   52.09
  11   1  -3  478.35   35.00
  11   1   3  509.95   50.49
 -11   1  -3  453.05   39.50
 -11  -1   3  504.15   31.20
  11  -1  -3  500.15   51.09
  11   1   3  428.36   40.10
  11  -1  -3  515.25   37.90
  12   1  -3  295.87   27.30
  12  -1   3  303.27   42.10
  12   1  -3  304.57   44.40
 -12  -1  -3  316.07   30.50
  12  -1   3  278.77   37.40
 -12   1   3  294.27   27.20
  12  -1  -3  393.76   32.80
  12  -1  -3  427.86   47.80
  12   1   3  346.47   42.10
 -12  -1   3  356.76   24.30
  12   1   3  384.76   35.00
  13   1  -3   58.19   26.60
  13   1  -3   71.59   14.80
  13  -1   3   72.79   22.60
  13  -1   3   75.49   28.90
 -13   1   3   99.09   15.50
 -13  -1  -3  100.89   19.90
  13   1   3   34.90   24.00
 -13   1  -3   48.30   17.10
  13  -1  -3   39.20   28.60
  13  -1  -3   19.40   17.40
  14  -1   3   73.29   39.10
 -14  -1  -3  147.19   24.30
 -14   1   3  138.99   19.20
  14   1  -3  132.19   17.70
  14   1  -3  133.39   34.80
  14  -1  -3  126.59   22.80
  14   1   3  105.69   31.30
  14  -1  -3  154.98   36.40
 -14   1  -3  178.98   25.30
  14   1   3  116.19   24.30
  15   1  -3  126.69   17.50
 -15  -1  -3  148.89   26.60
  15  -1   3  194.98   37.00
 -15   1   3  152.18   20.60
  15   1  -3  144.79   35.10
  15   1   3  128.29   25.60
  15   1   3  145.49   36.10
  15  -1  -3  138.69   25.40
 -16  -1  -3  358.66   32.60
 -16   1   3  326.77   28.70
  16  -1   3  322.17   50.09
  16   1  -3  343.17   53.99
  16  -1  -3  297.07   52.69
 -16   1  -3  318.47   34.50
  16  -1  -3  240.58   47.10
  16   1   3  231.88   38.30
  16   1   3  338.97   51.69
  17   1  -3  300.77   50.39
 -17  -1  -3  257.57   30.50
  17  -1   3  214.68   44.80
 -17   1  -3  306.67   33.50
  17   1   3  287.87   49.10
  17  -1  -3  343.97   55.09
  18   1  -3  162.58   39.70
  18  -1   3   77.79   41.40
  18  -1  -3  115.19   40.40
  18   1   3  113.29   35.30
 -18   1  -3  106.49   20.10
   0  -2   3  114.59   12.60
   0  -2  -3  100.39   10.00
   0  -2   3  100.29   13.00
   0   2   3  101.69   10.40
   0   2  -3  104.79   11.30
  -1  -2  -3  505.05   30.50
   1   2  -3  488.55   32.00
   1  -2   3  535.35   32.60
   1   2  -3  506.35   33.00
   1  -2   3  464.25   34.40
  -1   2   3  519.05   32.80
  -1  -2  -3  495.25   33.20
  -1  -2   3  562.84   33.50
  -1  -2   3  544.95   32.40
   1   2   3  529.55   33.60
  -1   2  -3  537.15   32.30
   1  -2  -3  594.04   33.10
   2  -2   3 2165.18  113.29
  -2  -2  -3 2160.58  111.39
   2  -2   3 2190.88  114.89
  -2  -2  -3 2218.78  113.79
   2   2  -3 2174.48  114.09
   2   2  -3 2143.89  110.59
   2   2   3 1914.41  115.19
   2  -2  -3 1966.30  113.79
  -2   2  -3 1960.80  112.39
  -2   2  -3 1909.01  114.09
  -2  -2   3 1921.71  113.59
   2   2   3 1847.52  110.89
  -2  -2   3 1963.30  110.59
   3   2  -3  983.70   64.49
  -3   2   3 1073.69   62.79
   3  -2   3 1023.80   64.79
  -3  -2  -3 1008.20   61.89
  -3  -2  -3 1110.49   63.69
   3  -2   3 1037.10   63.49
  -3   2   3 1072.49   65.29
   3  -2  -3 1138.79   63.19
  -3   2  -3 1140.79   63.59
   3   2   3 1114.79   62.49
  -3  -2   3 1083.19   65.29
   3   2   3 1104.29   65.89
  -3   2  -3 1121.99   64.99
   4  -2   3 2859.41  165.98
   4  -2   3 2979.90  166.88
  -4  -2  -3 2866.51  164.78
  -4   2   3 2923.31  164.28
  -4   2   3 2929.31  167.78
  -4  -2  -3 2934.31  165.28
   4   2   3 3178.28  165.58
  -4  -2   3 3015.90  167.58
   4  -2  -3 3120.79  164.68
  -4   2  -3 3059.39  165.98
   4   2   3 2973.60  165.28
   4  -2  -3 3084.29  168.28
  -4   2  -3 3070.39  166.68
  -5   2   3  145.79   15.80
   5   2  -3  125.19   19.50
  -5   2   3  135.19   21.10
  -5  -2  -3  123.79   17.30
   5  -2   3  117.19   18.30
  -5  -2  -3  157.68   17.80
   5  -2   3  126.09   19.10
   5   2   3  107.59   17.00
   5  -2  -3  105.89   15.10
  -5   2  -3  120.59   17.80
  -5  -2   3  125.19   19.50
   5  -2  -3  100.79   20.40
  -5   2  -3   97.89   16.90
   5   2   3  120.49   17.70
  -6   2   3  265.67   28.80
   6   2  -3  285.67   28.50
   6  -2   3  264.47   27.00
  -6  -2  -3  275.07   24.60
  -6   2   3  295.57   22.70
   6  -2   3  282.17   31.50
  -6  -2  -3  278.47   26.50
  -6   2  -3  190.98   24.60
   6  -2  -3  233.18   31.60
  -6  -2   3  213.58   28.30
   6   2   3  240.88   23.70
  -6   2  -3  198.48   25.60
  -7  -2  -3   16.10   14.40
   7  -2   3   10.50   13.90
   7   2  -3   13.70   14.90
  -7   2   3   11.70   16.80
  -7  -2  -3   22.50   12.10
   7  -2   3   12.00   17.50
  -7   2   3    8.80    8.80
   7   2   3    3.60    9.90
   7  -2  -3   17.00   17.20
   7  -2  -3   10.40    9.00
  -7  -2   3   36.30   17.80
  -7   2  -3   14.10   12.00
   7   2   3    7.10   13.50
  -7   2  -3   11.40   13.60
  -8  -2  -3  169.28   21.80
  -8   2   3  134.99   17.30
   8   2  -3  106.09   22.90
  -8   2   3  104.49   23.90
   8  -2   3  161.98   28.40
   8  -2   3  141.69   22.60
  -8  -2   3  121.59   24.80
   8   2   3  136.49   23.50
   8  -2  -3  129.89   26.10
  -8   2  -3  172.78   22.60
  -8   2  -3  148.59   23.70
   8   2   3  149.88   20.50
   8  -2  -3  144.59   18.50
  -9  -2  -3  309.77   26.30
  -9   2   3  293.37   24.80
   9   2  -3  291.97   34.80
  -9  -2  -3  318.67   33.70
   9  -2   3  280.17   30.70
   9  -2   3  291.17   37.70
   9   2   3  246.88   26.10
  -9   2  -3  238.68   27.20
   9  -2  -3  272.47   24.60
   9  -2  -3  258.57   37.30
  -9   2  -3  207.18   30.90
  10  -2   3 1164.28   84.99
  10  -2   3 1224.68   79.89
  10   2  -3 1237.08   85.69
 -10  -2  -3 1241.38   74.89
 -10   2   3 1172.28   73.89
 -10   2  -3 1218.78   78.29
  10  -2  -3 1243.78   74.89
  10  -2  -3 1227.68   85.69
  10   2   3 1223.58   76.59
  10   2   3 1240.68   83.49
  11   2  -3  697.93   58.19
 -11   2   3  668.43   44.00
  11  -2   3  639.64   52.59
  11  -2   3  610.04   59.19
 -11  -2  -3  686.53   45.00
  11  -2  -3  615.64   46.60
  11   2   3  555.04   45.20
  11   2   3  500.65   52.89
  11  -2  -3  493.45   57.39
  12   2  -3  175.38   33.00
 -12  -2  -3  165.68   21.70
  12  -2   3  132.09   32.30
  12  -2   3  138.09   28.30
 -12   2   3  171.18   21.00
  12   2   3  158.98   23.10
 -12   2  -3  142.79   24.80
  12   2   3  167.28   32.30
  12  -2  -3  150.18   22.80
  12  -2  -3  129.59   33.20
 -13  -2  -3  294.07   31.10
 -13   2   3  265.47   27.50
  13   2  -3  321.77   54.69
  13  -2   3  266.47   46.60
  13  -2  -3  342.07   42.10
 -13   2  -3  359.36   34.70
  13   2   3  359.66   46.30
  13   2   3  305.37   33.00
  13  -2  -3  244.98   56.19
  14   2  -3  587.04   59.19
 -14   2   3  618.04   42.90
 -14   2  -3  534.65   45.80
  14  -2  -3  500.15   59.99
  14   2   3  483.65   57.39
  14  -2  -3  580.44   48.70
 -15  -2  -3  391.36   33.60
 -15   2   3  337.07   33.20
  15  -2   3  359.46   51.59
  15   2  -3  395.76   51.49
  15   2   3  333.97   36.40
 -15   2  -3  368.26   37.50
  15  -2  -3  384.66   53.69
  15   2   3  321.87   46.10
  15  -2  -3  301.27   38.90
 -16  -2  -3  355.06   36.90
  16   2  -3  309.87   51.69
  16  -2   3  363.76   53.99
  16  -2  -3  309.97   58.79
  16  -2  -3  448.76   58.09
 -16   2  -3  466.75   40.40
  16   2   3  458.05   53.89
  17   2  -3  382.26   53.59
 -17   2   3  380.86   37.50
  17  -2   3  360.76   56.49
 -17   2  -3  314.57   36.50
  17  -2  -3  294.77   51.29
  17   2   3  351.26   54.89
   0   3  -3 2665.53  145.39
   0   3   3 2634.54  144.19
   0  -3   3 2719.63  147.99
   0  -3   3 2582.14  147.59
   1  -3   3  874.71   53.39
   1  -3   3  862.61   51.89
  -1   3   3  891.81   53.99
  -1  -3  -3  897.01   50.29
   1   3  -3  885.21   52.59
  -1  -3  -3  885.41   52.09
  -1   3  -3  827.92   53.89
  -1  -3   3  901.51   52.79
   1  -3  -3  917.21   52.09
   1  -3  -3  878.11   52.59
  -1   3  -3  849.72   53.09
  -1  -3   3  781.12   50.79
   2   3  -3  188.58   15.30
   2  -3   3  215.48   21.30
  -2  -3  -3  186.48   16.00
   2  -3   3  171.18   18.50
  -2   3   3  234.48   19.80
  -2   3   3  196.68   18.60
   2   3  -3  176.58   19.00
  -2  -3  -3  190.38   17.60
   2  -3  -3  198.18   20.30
  -2  -3   3  176.38   19.40
  -2  -3   3  166.88   15.20
   2   3   3  171.88   16.80
  -2   3  -3  185.88   17.70
   2  -3  -3  182.78   18.30
  -3  -3  -3   73.99   11.30
  -3  -3  -3   78.19   12.40
   3  -3   3   91.69   14.50
   3  -3   3   83.89   15.70
   3   3  -3   76.69    8.50
  -3   3   3   69.19   12.50
   3   3  -3   90.49   14.80
  -3   3   3   97.09   15.70
   3   3   3   58.99   11.00
  -3  -3   3   67.39    8.40
  -3   3  -3   74.49   14.30
  -3  -3   3   70.39   13.00
   3  -3  -3   93.39   16.20
  -3   3  -3   69.59   12.30
   3  -3  -3   70.59   12.70
   3   3   3   94.89   13.20
  -4   3   3  301.77   27.70
   4  -3   3  284.07   26.80
  -4   3   3  279.07   23.50
  -4  -3  -3  255.17   22.60
  -4  -3  -3  293.77   23.60
   4   3  -3  290.67   26.60
   4  -3   3  293.17   26.70
  -5   3   3  785.42   46.10
   5   3  -3  752.12   49.30
   5  -3   3  740.83   48.10
  -5  -3  -3  756.72   45.10
  -5  -3  -3  728.43   45.80
   5  -3   3  709.03   48.70
   5  -3  -3  631.04   49.80
  -5   3  -3  613.34   46.10
   5   3   3  645.74   43.80
   5   3   3  619.24   45.90
  -5   3  -3  646.64   46.70
   5  -3  -3  672.93   44.60
  -5  -3   3  658.93   48.20
   6   3  -3  502.65   44.60
  -6   3   3  517.35   46.70
  -6  -3  -3  552.64   42.70
   6  -3   3  621.84   47.90
  -6   3   3  533.25   40.10
  -6  -3  -3  522.95   40.20
   6  -3   3  534.35   44.10
   6   3   3  655.83   45.00
  -6   3  -3  638.24   43.50
   6  -3  -3  665.73   41.30
   6  -3  -3  664.83   49.60
  -6  -3   3  696.53   47.60
   6   3   3  683.93   40.90
  -7  -3  -3 2256.37  131.09
  -7  -3  -3 2255.87  127.79
  -7   3   3 2342.37  128.39
   7  -3   3 2338.37  133.99
   7  -3   3 2291.67  131.29
   7   3  -3 2175.98  133.59
  -7   3   3 2254.97  134.59
   7  -3  -3 2280.97  135.49
   7   3   3 2234.68  127.59
   7  -3  -3 2084.69  127.49
  -7   3  -3 2262.47  130.59
   7   3   3 2192.48  131.59
  -7  -3   3 2261.07  133.89
  -7   3  -3 2284.47  132.49
  -8   3   3 1358.06   78.49
   8  -3   3 1367.66   83.09
   8  -3   3 1365.36   86.39
  -8  -3  -3 1367.76   89.69
  -8  -3  -3 1337.37   78.09
  -8   3   3 1199.58   84.99
   8   3  -3 1448.96   86.99
   8   3   3 1299.87   77.89
   8  -3  -3 1211.28   77.59
  -8   3  -3 1163.78   79.89
   8   3   3 1294.77   83.29
  -8  -3   3 1155.98   83.39
  -8   3  -3 1285.97   83.49
   8  -3  -3 1263.17   86.99
  -9  -3  -3  490.75   45.00
   9   3  -3  483.35   47.30
  -9   3   3  486.85   39.70
  -9  -3  -3  518.55   39.90
   9  -3   3  567.44   50.49
   9  -3   3  541.05   45.80
   9  -3  -3  703.03   54.49
   9   3   3  698.83   50.59
   9  -3  -3  643.84   42.00
   9   3   3  625.74   41.60
 -10   3   3  277.07   25.10
  10   3  -3  250.87   34.30
  10  -3   3  222.78   34.30
 -10  -3  -3  247.88   24.30
  10  -3   3  301.17   33.30
  10  -3  -3  193.98   34.50
 -10   3  -3  220.28   33.50
  10   3   3  191.18   30.00
  10  -3  -3  193.28   23.90
  10   3   3  169.98   22.80
 -11   3   3   59.59   14.80
  11   3  -3   12.40   19.20
  11  -3   3   59.59   27.20
 -11  -3  -3   46.20   14.30
  11  -3  -3   44.10   29.40
  11  -3  -3   64.29   22.90
  11   3   3   40.10   20.70
  11   3   3   46.90   13.90
 -11   3  -3   40.30   16.70
  12  -3   3  264.87   41.80
 -12   3   3  292.67   29.50
 -12  -3  -3  309.37   29.30
  12   3  -3  302.37   42.20
  12   3   3  393.66   32.50
  12  -3  -3  369.46   49.00
 -12   3  -3  400.76   36.70
  12   3   3  360.26   41.80
  13  -3   3  503.15   63.59
 -13  -3  -3  538.15   41.20
  13   3   3  563.14   43.90
  13  -3  -3  602.54   50.89
  13   3   3  573.64   55.79
 -13   3  -3  579.44   47.50
  13  -3  -3  578.34   95.99
 -14  -3  -3  678.23   46.80
 -14   3   3  602.44   47.10
  14   3  -3  571.84   60.59
  14  -3   3  709.53   66.19
  14   3   3  649.14   84.59
  14  -3  -3  620.44   66.89
 -14   3  -3  659.33   52.29
  14  -3  -3  623.74   51.89
  14   3   3  598.94   46.30
  15  -3   3  331.67   49.50
 -15   3   3  302.57   31.30
  15   3  -3  333.17   50.19
  15   3   3  296.87   46.10
 -15   3  -3  335.77   35.50
  15   3   3  246.68   31.70
  15  -3  -3  281.77   49.00
  16  -3   3  182.98   42.50
 -16  -3  -3  289.07   26.50
  16   3  -3  292.67   47.90
 -16   3   3  230.48   27.90
  16   3   3  222.98   41.60
 -16   3  -3  222.78   32.50
  16  -3  -3  195.58   45.50
  17   3  -3  150.18   39.30
  17  -3   3  165.18   42.70
 -17   3   3  229.78   28.60
 -17  -3  -3  145.69   26.90
  17   3   3  225.08   44.60
  17  -3  -3  214.18   51.69
   0  -4   3 2267.17  125.49
   0  -4  -3 2326.57  124.89
   0  -4   3 2209.48  125.89
   0  -4   3 2279.17  125.79
   0   4   3 2273.07  124.59
   0  -4  -3 2264.47  125.99
   0   4  -3 2133.09  125.19
   1  -4   3 1215.28   76.39
   1  -4   3 1233.28   76.69
   1   4  -3 1185.68   74.69
  -1   4   3 1193.08   75.59
   1   4  -3 1253.97   76.79
  -1  -4  -3 1155.88   74.59
  -1  -4  -3 1155.48   74.19
   1  -4  -3 1475.35   77.69
  -1  -4   3 1465.05   77.79
  -1   4  -3 1457.35   77.69
  -1   4  -3 1435.36   76.99
   1  -4  -3 1438.66   76.79
  -1  -4   3 1473.95   78.29
   2  -4   3  315.67   27.90
  -2   4   3  367.56   28.30
  -2  -4  -3  338.07   26.40
   2   4  -3  353.46   24.80
  -2  -4  -3  369.76   26.20
   2  -4   3  374.96   29.40
   2   4   3  417.56   27.40
  -2  -4   3  356.36   28.10
  -2   4  -3  349.37   29.00
  -2   4  -3  368.26   27.60
   2  -4  -3  385.56   28.40
   2  -4  -3  385.66   28.80
  -2  -4   3  371.96   24.90
  -3  -4  -3  777.72   48.80
  -3  -4  -3  840.22   49.20
   3  -4   3  855.91   51.79
  -3   4   3  869.01   51.29
   3   4  -3  799.42   51.49
  -3   4   3  837.62   51.79
   3   4  -3  840.02   45.90
   3  -4   3  826.42   51.99
   3  -4  -3  742.33   51.59
  -3   4  -3  729.23   51.19
  -3  -4   3  771.22   45.70
  -3  -4   3  754.82   51.29
   3   4   3  737.53   49.00
  -3   4  -3  767.42   50.29
   3  -4  -3  737.33   49.99
  -4  -4  -3 1079.09   66.49
  -4  -4  -3 1128.99   66.89
   4   4  -3 1166.28   61.89
  -4   4   3 1134.29   69.99
  -4   4   3 1115.99   68.49
   4  -4   3 1088.49   69.39
   4  -4   3 1143.69   69.99
   4   4  -3 1118.29   70.09
   4  -4  -3 1128.99   68.19
  -4  -4   3 1141.89   69.79
  -4   4  -3 1084.79   68.49
   4  -4  -3 1181.78   71.19
  -4   4  -3 1102.59   69.29
   4   4   3 1074.59   67.09
  -4  -4   3 1111.99   61.89
   5   4  -3 1758.22  117.09
  -5   4   3 1876.21  117.99
  -5   4   3 1884.31  115.39
   5  -4   3 1881.91  117.39
  -5  -4  -3 1808.82  114.79
   5  -4   3 1833.32  116.79
  -5  -4  -3 1856.41  113.59
   5  -4  -3 2214.38  120.09
   5   4   3 2147.19  114.09
  -5  -4   3 2161.68  119.09
  -5   4  -3 2241.68  118.39
  -5   4  -3 2229.98  117.99
   5  -4  -3 2171.08  116.29
   5   4   3 2148.89  116.49
   6  -4   3  966.10   62.09
   6   4  -3  960.10   62.69
   6  -4   3  952.00   64.09
  -6  -4  -3  956.70   57.29
  -6   4   3 1003.90   59.09
  -6  -4  -3  888.71   59.79
   6  -4  -3  887.41   64.79
  -6   4  -3  873.71   60.09
   6  -4  -3  856.11   57.49
  -6   4  -3  826.62   59.59
   6   4   3  823.72   59.29
   6   4   3  887.01   55.89
  -7  -4  -3 1147.79   65.29
  -7   4   3 1138.19   66.69
   7  -4   3 1130.49   73.49
  -7  -4  -3 1064.69   68.69
   7  -4   3 1079.39   74.79
  -7   4  -3  954.80   67.59
  -7   4  -3 1004.30   69.19
   7   4   3  996.00   68.39
   7  -4  -3  897.41   64.59
   8  -4   3  597.04   45.20
   8  -4   3  495.25   47.90
   8   4  -3  561.84   46.80
  -8  -4  -3  591.94   44.60
  -8   4   3  532.35   40.20
  -8  -4  -3  552.14   39.80
  -8   4  -3  507.75   44.00
   8   4   3  603.54   45.50
   8  -4  -3  553.24   50.09
  -8   4  -3  519.85   43.00
   8  -4  -3  588.44   41.30
   8   4   3  512.05   37.80
  -9  -4  -3  866.11   51.89
   9   4  -3  901.11   62.19
  -9  -4  -3  878.91   58.59
   9  -4   3  823.02   62.39
   9  -4   3  814.32   57.89
   9   4   3  666.83   56.69
   9  -4  -3  679.13   60.99
   9   4   3  697.43   49.50
   9  -4  -3  699.93   52.49
  -9   4  -3  719.53   55.39
 -10   4   3  380.26   33.90
  10  -4   3  388.96   46.90
 -10  -4  -3  409.76   32.70
  10   4  -3  457.65   43.60
  10   4   3  399.36   32.20
 -10   4  -3  380.06   37.60
  10  -4  -3  385.96   34.60
  10   4   3  403.16   41.60
  10  -4  -3  438.76   47.90
  11  -4   3  772.32   69.19
 -11  -4  -3  792.32   52.29
  11   4  -3  808.82   65.69
 -11   4  -3  774.72   58.69
  11  -4  -3  780.02   69.19
  11   4   3  798.42   52.79
  11   4   3  843.72   63.99
  11  -4  -3  756.92   56.09
  12   4  -3  965.60   76.19
 -12  -4  -3 1000.80   61.29
  12  -4   3  939.81   77.89
 -12   4   3 1031.60   65.89
 -12   4  -3  954.80   68.39
  12   4   3 1007.20   75.29
  12  -4  -3  933.51   65.89
  12  -4  -3  914.91   79.39
  12   4   3  910.21   61.49
 -13  -4  -3  544.35   40.00
  13   4  -3  508.05   61.09
 -13   4   3  560.94   44.00
  13  -4   3  467.45   63.39
  13   4   3  511.15   40.20
 -13   4  -3  570.34   47.60
  13   4   3  466.35   51.59
  13  -4  -3  534.55   63.79
 -14   4   3  181.98   26.00
  14  -4   3  179.28   39.40
  14   4  -3  150.28   35.90
 -14   4  -3  149.09   26.20
  14  -4  -3   90.89   33.10
  14   4   3  173.78   22.20
 -15   4   3  187.48   26.60
  15  -4   3  241.68   43.90
  15   4  -3  182.58   38.60
 -15   4  -3  143.19   27.70
  15  -4  -3  179.48   43.00
  15   4   3  151.78   36.80
  15   4   3  120.69   21.80
  16  -4   3   42.00   31.70
  16   4  -3   95.99   33.60
 -16  -4  -3   88.49   15.40
 -16   4  -3  147.89   27.20
  16  -4  -3  161.78   39.90
  16   4   3   82.89   30.80
 -17   4   3  161.08   25.60
  17  -4   3  167.88   46.60
  17   4  -3  259.77   56.59
 -17   4  -3  232.58   33.90
  17   4   3  208.28   43.40
   0  -5   3   29.40   11.10
   0  -5  -3   50.99   11.30
   0  -5   3   40.10   12.00
   0   5  -3   38.70   11.30
   0  -5   3   50.69   11.70
   0   5   3   37.10   10.20
   0  -5  -3   39.60   11.10
  -1   5   3 2770.82  157.08
  -1  -5  -3 2728.23  157.18
   1   5  -3 2913.51  158.58
   1  -5   3 2777.42  157.78
  -1   5   3 2858.31  158.48
  -1  -5  -3 2783.32  156.58
  -1  -5  -3 2831.22  156.28
   1  -5   3 2764.32  157.68
   1   5  -3 2883.21  156.38
  -1  -5   3 2855.81  158.18
  -1   5  -3 2920.71  158.08
  -1   5  -3 2822.52  158.08
  -1  -5   3 2814.02  156.18
   1  -5  -3 2898.71  157.68
   1  -5  -3 2843.62  158.08
   2  -5   3  858.61   58.49
  -2   5   3  834.22   57.59
  -2   5   3  860.91   58.39
   2   5  -3  852.51   58.69
   2  -5   3  819.72   58.19
  -2  -5  -3  857.71   56.19
  -2   5  -3 1068.19   59.29
   2   5   3 1063.09   58.09
  -2  -5   3 1048.60   59.89
   2  -5  -3  993.60   59.19
  -2   5  -3 1005.20   59.99
  -2  -5   3  962.70   55.59
  -3  -5  -3   13.10    8.30
   3  -5   3   16.50   11.70
   3  -5   3   -3.50   10.00
   3   5  -3   16.00    7.30
  -3   5   3    1.70    9.90
  -3   5   3    6.50   10.40
  -3  -5  -3   19.40    8.60
   3   5  -3    0.20   10.20
   3   5   3   32.80   10.60
   3  -5  -3   20.00   10.80
  -3  -5   3   15.30   10.80
  -3  -5   3   19.40    8.30
   3  -5  -3   26.40   12.80
  -3   5  -3   17.00   11.50
  -3   5  -3   28.90   10.70
  -4   5   3  477.05   34.10
  -4   5   3  482.15   35.70
  -4  -5  -3  466.35   31.30
  -4  -5  -3  472.05   32.00
   4  -5   3  440.86   34.00
   4  -5   3  447.36   35.10
   4  -5  -3  368.66   35.10
  -4  -5   3  361.96   26.00
  -4  -5   3  380.36   33.50
  -4   5  -3  394.76   32.70
   4   5   3  371.16   31.70
  -4   5  -3  339.77   33.20
   5  -5   3  778.32   57.99
  -5  -5  -3  755.62   55.39
   5   5  -3  921.01   59.99
  -5  -5  -3  875.81   54.99
  -5   5   3  835.02   59.49
  -5   5   3  828.02   57.09
   5  -5   3  926.11   61.79
   5  -5  -3  948.91   57.89
  -5  -5   3  919.61   49.50
  -5  -5   3  851.71   58.59
   5   5   3  878.01   56.79
   5  -5  -3  901.71   62.39
  -5   5  -3  874.61   58.89
  -5   5  -3  955.40   58.99
  -6   5   3 1106.79   67.49
  -6   5   3 1174.88   71.49
  -6  -5  -3 1161.08   65.29
   6   5  -3 1159.38   71.19
  -6  -5  -3 1165.78   68.19
   6  -5   3 1145.39   71.49
   6  -5  -3  944.91   70.59
  -6  -5   3  894.81   67.79
   6   5   3  898.11   66.19
   6  -5  -3  990.70   66.19
  -6   5  -3  929.31   67.69
  -7   5   3 1220.48   79.49
  -7  -5  -3 1218.28   72.19
   7   5  -3 1240.08   79.09
   7  -5   3 1310.87   77.79
  -7   5   3 1253.27   75.19
   7  -5   3 1317.37   99.19
  -7   5  -3 1149.39   75.89
   7   5   3 1104.69   75.69
   7  -5  -3 1182.28   74.79
   7  -5  -3 1135.49   79.89
  -7   5  -3 1036.70   75.69
  -7  -5   3 1033.20   76.09
  -8   5   3   96.29   17.70
   8   5  -3   79.99   20.00
  -8  -5  -3   75.79   15.60
  -8  -5  -3   76.69   18.10
   8  -5   3   87.69   19.50
   8  -5   3   75.29   22.40
  -9  -5  -3   60.89   14.80
  -9   5   3   43.40   18.70
   9  -5   3   60.19   23.90
   9   5  -3   50.99   19.10
   9  -5  -3  112.09   28.20
   9   5   3  100.19   22.30
  -9   5  -3   95.59   19.90
  10  -5   3  102.29   29.20
  10   5  -3  120.49   26.00
  10  -5  -3   69.99   16.50
  10   5   3   57.09   20.70
  10  -5  -3   73.79   27.40
 -10   5  -3   73.99   20.10
 -11  -5  -3  170.38   22.60
 -11   5   3  194.28   27.60
  11  -5   3  199.58   37.40
  11   5  -3  175.88   32.10
  11  -5  -3  286.67   42.70
  11   5   3  237.98   34.20
 -12  -5  -3 1068.49   65.29
  12  -5   3 1078.59   85.19
  12   5  -3 1125.69   81.49
 -12   5   3 1067.59   71.19
  12  -5  -3 1058.69   85.19
  12   5   3  931.21   76.79
 -12   5  -3  937.31   72.29
 -13   5   3  586.64   46.80
  13   5  -3  544.75   56.39
 -13  -5  -3  607.34   41.50
  13  -5  -3  586.14   66.99
 -13   5  -3  595.94   50.49
  13   5   3  470.35   52.09
  14   5  -3  287.07   45.90
 -14  -5  -3  338.77   27.10
  14  -5   3  214.68   45.20
 -14   5   3  260.17   30.70
 -14   5  -3  293.07   35.10
  14   5   3  217.48   40.50
  14  -5  -3  289.27   49.00
  15   5  -3  318.97   49.60
 -15   5   3  312.77   34.10
  15  -5   3  283.17   49.80
  15  -5  -3  248.58   48.20
  15   5   3  304.27   44.50
 -15   5  -3  313.47   37.60
  16  -5   3   43.00   34.40
 -16   5   3   26.90   16.00
  16   5  -3   54.89   30.50
 -16  -5  -3   61.69   12.50
  16   5   3   44.50   28.10
 -16   5  -3   28.10   21.60
  16  -5  -3   54.79   33.30
 -17   5   3  345.77   38.10
  17  -5   3  274.27   58.59
  17  -5  -3  434.56   64.19
 -17   5  -3  391.86   43.80
  17   5   3  338.47   54.09
   0  -6   3 6398.86  347.87
   0  -6   3 6447.06  348.37
   0   6   3 6271.27  346.67
   0  -6   3 6567.34  347.17
   0  -6  -3 6362.56  347.07
   0   6  -3 6406.16  347.17
   0  -6  -3 6369.66  347.67
  -1  -6  -3 1998.20  116.29
   1  -6   3 2004.00  117.89
   1  -6   3 1933.61  118.09
  -1   6   3 2088.39  118.79
  -1   6   3 1963.30  117.09
  -1  -6  -3 1984.40  116.79
   1   6  -3 2082.59  116.49
  -1  -6  -3 1970.90  117.19
   1  -6  -3 2157.88  118.49
   1  -6  -3 2143.59  118.59
  -1   6  -3 2065.09  118.19
  -1  -6   3 2121.99  116.39
  -1   6  -3 2116.49  118.59
  -1  -6   3 2088.89  118.39
  -2  -6  -3 1972.30  111.19
  -2  -6  -3 1941.01  111.09
   2  -6   3 1907.51  112.89
  -2  -6  -3 2021.70  111.09
  -2   6   3 1968.00  113.09
   2   6  -3 1952.90  109.39
   2   6  -3 2032.60  113.59
   2  -6   3 2011.90  113.09
  -2   6   3 1963.90  112.19
  -2   6  -3 1876.21  112.79
  -2   6  -3 1862.71  112.09
   2  -6  -3 1935.71  112.69
   2  -6  -3 1898.91  112.29
  -2  -6   3 1867.01  112.59
  -2  -6   3 1824.92  108.89
   3  -6   3  872.11   59.59
  -3  -6  -3  822.92   56.29
   3   6  -3  829.52   59.09
   3  -6   3  835.42   59.49
   3   6  -3  846.72   54.29
  -3  -6  -3  808.12   55.99
  -3   6   3  856.61   58.79
  -3   6   3  893.11   59.29
  -3  -6   3  995.30   54.89
  -3  -6   3 1026.70   61.09
  -3   6  -3 1036.50   61.39
   3  -6  -3  992.50   60.89
   3  -6  -3 1065.89   60.59
  -4  -6  -3  262.77   24.20
  -4   6   3  260.87   26.40
   4  -6   3  261.87   28.60
   4   6  -3  271.57   27.90
   4   6  -3  284.07   20.70
   4  -6   3  242.08   28.30
  -4  -6  -3  276.87   23.70
  -4   6   3  255.57   27.20
  -5  -6  -3 1419.66   84.59
   5  -6   3 1419.86   87.69
   5   6  -3 1439.86   87.29
   5  -6   3 1401.86   87.19
  -5  -6  -3 1445.36   82.59
  -5   6   3 1444.66   86.19
  -5   6   3 1346.47   86.99
  -5  -6   3 1339.17   77.49
  -5  -6   3 1338.17   86.59
   5  -6  -3 1348.37   85.79
  -5   6  -3 1355.76   86.39
   5   6   3 1327.17   84.29
   5  -6  -3 1387.46   88.19
  -6   6   3 2331.67  144.89
  -6  -6  -3 2547.55  139.89
  -6  -6  -3 2403.36  141.99
   6   6  -3 2424.06  145.59
   6  -6   3 2389.16  143.89
   6  -6   3 2355.16  146.09
  -6   6   3 2485.85  143.49
  -6  -6   3 2479.75  133.59
  -6   6  -3 2630.64  161.78
  -6  -6   3 2479.25  145.19
  -6   6  -3 2560.44  144.59
   6  -6  -3 2532.95  153.88
   6  -6  -3 2501.35  143.69
   6   6   3 2451.05  142.99
  -7  -6  -3 1570.54   88.89
   7  -6   3 1436.26   93.39
   7  -6   3 1575.44   96.19
  -7   6   3 1498.25   97.29
   7   6  -3 1535.05   95.59
  -7  -6  -3 1535.05   91.79
  -7   6  -3 1460.05   93.09
   7  -6  -3 1447.86   91.19
   7  -6  -3 1392.16   95.59
   7   6   3 1414.06   91.89
  -7   6  -3 1403.26   93.39
  -8   6   3 1376.86   86.39
   8   6  -3 1371.06   90.49
  -8  -6  -3 1343.67   86.79
  -8  -6  -3 1443.36   83.19
   8  -6   3 1405.36   92.09
  -8   6  -3 1332.27   87.79
   8   6   3 1339.57   88.59
   8  -6  -3 1319.57   85.39
   8  -6  -3 1326.67   92.09
  -9   6   3  500.15   41.40
   9   6  -3  548.95   47.90
  -9  -6  -3  512.75   38.50
   9  -6   3  483.65   49.99
   9  -6  -3  475.55   50.29
  -9   6  -3  442.36   42.80
   9   6   3  514.35   44.80
 -10  -6  -3  139.69   20.00
  10   6  -3  131.59   27.40
  10  -6  -3   92.19   35.60
 -10   6  -3   98.29   23.00
  10   6   3   93.29   23.90
  11  -6   3  346.87   48.60
 -11  -6  -3  352.16   29.20
 -11   6   3  267.77   32.50
  11   6  -3  290.17   39.50
  11  -6  -3  252.17   44.30
  11   6   3  316.37   38.90
 -11   6  -3  253.57   33.70
 -12   6   3  413.56   40.20
  12   6  -3  434.76   49.40
  12  -6   3  486.05   61.79
 -12  -6  -3  428.46   34.20
  12   6   3  404.76   46.10
 -12   6  -3  414.16   43.10
 -13   6   3  462.65   44.10
  13  -6   3  500.25   66.29
 -13  -6  -3  586.54   37.90
  13   6  -3  482.25   54.19
  13  -6  -3  413.76   59.99
  13   6   3  532.55   53.59
 -13   6  -3  481.65   47.20
  14  -6   3  679.53   72.69
 -14   6   3  713.33   58.29
  14   6  -3  790.42   70.89
 -14  -6  -3  799.02   50.19
 -14   6  -3  849.52   64.09
  14  -6  -3  730.13   75.29
  15  -6   3  186.88   45.00
 -15   6   3  180.28   29.70
  15   6  -3  161.98   36.10
  15   6   3  178.58   36.80
  15  -6  -3  225.78   47.80
 -15   6  -3  190.48   41.60
  16   6  -3  118.49   35.30
 -16   6   3  105.69   22.60
  16  -6   3  124.49   39.50
  16  -6  -3  135.79   40.20
 -16   6  -3  103.29   25.70
  16   6   3  130.49   35.90
 -17   6   3   20.80   18.70
  17   6  -3   59.89   30.20
  17  -6  -3   14.30   39.50
  17   6   3   39.90   29.00
 -17   6  -3   57.79   22.40
   0  -7   3   81.69   15.30
   0   7  -3   73.39   15.00
   0  -7  -3   82.59   15.40
   0  -7   3   79.99   15.10
   0   7   3   66.69   13.70
   0  -7   3   51.29   14.50
   0  -7  -3   76.19   14.70
  -1  -7  -3  328.57   26.70
   1  -7   3  297.17   29.40
  -1   7   3  311.37   28.40
  -1   7   3  325.27   29.60
  -1  -7  -3  339.67   27.80
   1  -7   3  294.17   28.00
   1   7  -3  337.27   27.70
  -1  -7  -3  307.97   27.20
  -1  -7   3  300.27   26.10
   1  -7  -3  329.07   29.20
   1  -7  -3  295.07   27.90
  -1   7  -3  286.47   28.90
  -1  -7   3  317.67   29.50
  -1  -7   3  336.47   28.20
   2   7  -3  351.56   32.50
  -2  -7  -3  348.47   29.40
  -2   7   3  331.17   31.00
   2  -7   3  355.56   32.90
   2  -7   3  326.77   31.40
   2   7  -3  303.57   28.10
  -2   7   3  418.36   33.40
  -2  -7  -3  346.57   29.80
  -2  -7  -3  348.37   28.50
  -2   7  -3  416.06   33.60
  -2  -7   3  395.56   29.10
  -2  -7   3  416.96   33.00
  -2   7  -3  438.26   32.80
   2  -7  -3  450.25   33.40
  -3   7   3  747.63   50.89
  -3   7   3  751.32   50.19
   3  -7   3  766.62   51.69
  -3  -7  -3  716.63   47.70
   3   7  -3  776.92   51.29
  -3  -7  -3  722.43   47.00
   3   7  -3  681.23   45.20
   3   7   3  731.13   49.30
  -3  -7   3  621.44   44.50
   3  -7  -3  692.63   59.79
   3  -7  -3  660.13   50.69
  -3   7  -3  673.33   50.39
  -3   7  -3  688.33   49.70
  -4  -7  -3 1094.09   68.69
   4  -7   3 1149.39   73.29
   4   7  -3 1125.29   66.39
  -4   7   3 1089.79   72.19
  -4   7   3 1140.49   73.09
  -4  -7  -3 1167.78   70.59
  -4  -7  -3 1131.59   69.19
   4   7  -3 1167.78   72.99
   4  -7   3 1126.99   73.59
  -4  -7   3 1070.79   65.79
   4   7   3 1104.79   70.69
  -4   7  -3 1065.89   71.69
  -4   7  -3 1077.89   72.39
  -4  -7   3 1174.88   73.49
   4  -7  -3 1162.48   72.59
   4  -7  -3 1128.19   73.99
  -5  -7  -3  337.77   28.40
  -5   7   3  348.17   36.70
   5  -7   3  439.16   52.39
   5   7  -3  413.66   35.30
  -5  -7  -3  359.96   30.50
  -5   7   3  317.57   32.30
   5  -7   3  322.17   31.80
  -5  -7  -3  383.86   28.60
  -5   7  -3  287.97   30.30
  -5  -7   3  320.47   32.50
  -5  -7   3  336.07   24.60
  -5   7  -3  388.36   39.20
   5   7   3  314.97   30.50
   5  -7  -3  351.86   31.80
  -6   7   3 1019.70   66.29
  -6  -7  -3  989.60   63.59
   6  -7   3 1012.90   69.49
   6   7  -3  989.80   67.49
   6  -7   3 1003.40   68.79
  -6  -7  -3 1017.30   61.49
   6  -7  -3  861.81   63.69
   6  -7  -3  932.91   68.59
  -6   7  -3  960.20   66.49
  -6   7  -3  846.62   64.79
   6   7   3  951.40   64.39
  -7   7   3  637.54   50.89
  -7  -7  -3  651.33   47.00
   7  -7   3  679.03   55.39
  -7  -7  -3  590.24   48.70
   7   7  -3  594.14   51.79
  -7  -7   3  735.33   40.00
   7   7   3  727.33   52.69
   7  -7  -3  767.12   57.29
  -7   7  -3  699.53   53.09
   7  -7  -3  609.74   55.19
  -7  -7   3  756.92   41.20
   8   7  -3   27.20   16.20
  -8  -7  -3   27.10   12.60
  -8   7   3   45.80   16.30
   8  -7   3   19.30   21.20
   8   7   3   18.30   15.40
   8  -7  -3   88.49   24.40
  -8   7  -3   67.29   18.90
  -9   7   3  204.58   27.50
   9  -7   3  202.68   35.70
  -9  -7  -3  199.18   24.10
   9   7  -3  172.48   30.20
   9  -7  -3  171.88   33.00
  -9   7  -3  194.68   29.50
   9   7   3  196.68   29.20
 -10   7   3  311.57   32.40
  10   7  -3  265.57   38.10
  10  -7   3  246.08   41.30
 -10  -7  -3  226.98   27.90
  10   7   3  276.67   36.10
  10  -7  -3  331.67   46.50
 -10   7  -3  301.67   35.00
 -11  -7  -3  589.24   44.70
  11  -7   3  687.33   65.09
  11   7  -3  619.14   57.29
 -11   7   3  589.84   50.89
  11   7   3  631.44   55.49
  11  -7  -3  692.63   65.59
 -11   7  -3  607.44   53.69
 -12   7   3  499.45   45.00
 -12  -7  -3  496.35   38.90
  12  -7   3  544.25   76.39
  12   7  -3  474.95   52.69
  12   7   3  478.95   50.39
 -12   7  -3  563.64   50.29
  12  -7  -3  533.35   66.19
  13   7  -3  409.36   49.40
 -13  -7  -3  410.06   32.30
 -13   7   3  362.76   39.70
  13  -7   3  395.26   57.59
 -13   7  -3  500.35   47.10
  13  -7  -3  436.16   59.29
  14  -7   3  162.08   43.20
 -14   7   3  218.98   31.50
  14   7  -3  151.88   37.60
  14   7   3  174.98   36.60
  14  -7  -3  169.08   44.50
 -15   7   3   96.49   25.30
  15  -7   3   76.59   39.60
  15   7  -3  127.99   36.90
  15   7   3   88.19   30.90
  15  -7  -3  166.28   45.10
  16  -7   3   70.59   37.60
  16   7  -3  123.09   37.20
 -16   7   3   55.59   32.60
  16   7   3   91.99   33.10
 -16   7  -3  112.69   28.00
  16  -7  -3   44.10   61.29
   0  -8  -3 1922.31  113.49
   0  -8   3 1912.01  112.49
   0  -8  -3 1949.51  118.39
   0  -8   3 1822.82  114.09
   0  -8   3 2052.09  117.49
   0   8  -3 1859.81  112.79
   1  -8   3 2556.14  154.28
  -1  -8  -3 2471.55  152.28
  -1  -8  -3 2460.25  152.88
  -1   8   3 2605.44  154.98
  -1  -8  -3 2491.15  153.28
   1  -8   3 2598.44  155.28
  -1   8   3 2485.05  153.38
   1  -8   3 2624.74  155.18
   1   8  -3 2670.83  152.98
   1  -8  -3 2960.00  156.08
  -1  -8   3 2970.20  153.58
  -1  -8   3 2917.61  155.88
  -1   8  -3 2880.61  155.48
   1  -8  -3 2863.21  160.78
  -1  -8   3 2898.91  156.58
   2   8  -3 1727.63   96.79
  -2   8   3 1710.43  100.39
  -2  -8  -3 1801.62   99.19
  -2  -8  -3 1730.73   97.69
   2  -8   3 1711.43   99.69
   2   8  -3 1766.12  100.59
   2  -8   3 1848.62  101.79
  -2  -8  -3 1663.93   97.49
   2  -8  -3 1552.34   99.09
  -2  -8   3 1476.75   98.29
  -2   8  -3 1477.35   98.19
  -2   8  -3 1461.85   98.59
  -2  -8   3 1497.25   95.29
   2  -8  -3 1475.25   98.19
  -3   8   3 1769.92  106.39
  -3  -8  -3 1787.92  104.89
  -3  -8  -3 1698.03  103.59
   3   8  -3 1680.63  101.59
   3  -8   3 1643.24  111.29
   3  -8   3 1751.12  106.69
  -3   8  -3 1785.22  123.19
   3  -8  -3 1885.61  108.19
  -3  -8   3 1746.73  101.89
  -3   8  -3 1848.42  106.99
   3  -8  -3 1761.92  106.49
  -3  -8   3 1783.02  106.69
   4   8  -3 1162.68   79.69
   4  -8   3 1200.38   79.99
   4  -8   3 1179.38   81.59
  -4  -8  -3 1134.19   75.69
  -4   8   3 1215.88   79.79
  -4  -8  -3 1209.18   82.69
   4   8  -3 1189.08   73.89
  -4   8   3 1168.08   79.89
  -4   8  -3 1277.77   80.19
  -4   8  -3 1406.76   82.99
   4  -8  -3 1342.87   88.29
  -4  -8   3 1292.17   80.99
   4   8   3 1351.86   79.79
   4  -8  -3 1242.58   79.99
  -4  -8   3 1361.76   74.59
  -5  -8  -3 1680.73   98.89
   5  -8   3 1697.73  102.89
  -5  -8  -3 1711.33   96.39
   5   8  -3 1686.03  101.69
  -5   8   3 1772.12  101.99
  -5  -8  -3 1713.83   96.79
   5   8   3 1394.96   97.39
   5  -8  -3 1467.95  101.39
  -5   8  -3 1484.65  100.19
   5  -8  -3 1571.74  105.29
  -6  -8  -3  648.34   50.79
  -6  -8  -3  697.23   47.90
  -6   8   3  677.63   53.29
   6  -8   3  608.64   55.09
  -6  -8  -3  679.53   48.60
   6   8  -3  697.03   54.59
  -6   8  -3  718.73   54.69
  -6  -8   3  802.82   44.60
   6   8   3  755.12   52.99
   6  -8  -3  857.91   59.49
  -7  -8  -3  436.66   32.60
   7  -8   3  432.46   44.10
  -7   8   3  433.26   39.30
  -7  -8  -3  437.16   34.10
   7   8  -3  420.36   40.70
   7   8   3  386.36   37.40
  -7  -8   3  410.16   27.90
  -7  -8   3  413.46   28.40
  -7   8  -3  455.15   41.00
   7  -8  -3  364.06   43.10
  -8  -8  -3  806.82   49.10
   8  -8   3  800.32   62.29
  -8   8   3  763.92   56.69
  -8  -8  -3  783.92   50.49
   8   8  -3  798.62   59.39
   8   8   3  660.53   55.09
  -8  -8   3  689.83   45.80
   8  -8  -3  642.84   60.39
  -8  -8   3  639.84   41.30
  -8   8  -3  634.14   55.29
  -9   8   3 1093.39   80.89
  -9  -8  -3 1140.09   73.49
  -9  -8  -3 1155.08   75.79
   9   8  -3 1166.08   84.89
   9  -8   3 1282.07   91.29
   9  -8  -3 1298.47   91.69
   9   8   3 1293.17   84.79
  -9   8  -3 1302.47   84.99
  10   8  -3  485.35   49.00
 -10   8   3  533.35   45.70
 -10  -8  -3  485.75   36.20
  10  -8   3  519.75   56.39
 -10  -8  -3  461.85   38.80
 -10   8  -3  480.05   46.60
  10  -8  -3  517.65   57.29
  10   8   3  484.45   47.00
  11   8  -3  745.73   62.79
  11  -8   3  786.12   72.19
 -11   8   3  691.53   56.69
 -11  -8  -3  700.23   45.70
 -11  -8  -3  684.33   48.50
  11   8   3  587.84   56.39
 -11   8  -3  553.24   54.89
 -12  -8  -3  212.58   21.60
  12  -8   3  214.78   47.60
 -12  -8  -3  172.88   24.50
  12   8  -3  188.78   36.40
 -12   8   3  261.27   33.60
  12   8   3  271.07   38.70
  12  -8  -3  244.58   45.90
 -12   8  -3  261.57   37.40
 -13  -8  -3  317.17   26.40
 -13  -8  -3  345.07   28.60
  13   8  -3  348.77   46.90
 -13   8   3  290.07   37.60
  13  -8   3  331.27   53.89
  13  -8  -3  254.07   48.60
 -13   8  -3  294.17   61.29
  13   8   3  297.77   45.30
  14  -8   3  145.39   42.10
 -14   8   3  130.69   32.00
  14   8  -3  157.88   36.10
 -14   8  -3  114.19   28.60
  14  -8  -3   65.79   36.60
  14   8   3  121.69   32.30
  15  -8   3  229.28   50.29
 -15   8   3  186.68   32.40
  15   8  -3  198.78   43.60
  15   8   3  254.97   43.90
 -15   8  -3  282.37   38.50
  15  -8  -3  206.38   49.30
 -16   8   3  187.78   32.40
  16  -8   3  152.18   52.79
 -16   8  -3  229.28   38.30
  16  -8  -3  184.38   55.69
  16   8   3  151.58   39.50
   0  -9  -3  637.64   46.40
   0  -9   3  654.23   48.80
   0  -9   3  623.74   45.90
   0  -9  -3  586.84   44.70
   0   9  -3  645.04   46.60
   0  -9   3  592.54   46.70
   0  -9  -3  656.83   47.20
  -1  -9  -3  854.31   55.99
  -1   9   3  776.62   55.59
   1  -9   3  765.32   57.39
   1  -9   3  793.22   56.69
  -1  -9  -3  800.92   54.59
  -1  -9  -3  836.72   56.39
   1  -9   3  802.52   55.69
  -1   9   3  807.02   57.89
   1   9  -3  877.91   55.99
  -1   9  -3  796.82   57.09
  -1  -9   3  765.32   56.09
   1  -9  -3  764.72   57.29
  -1  -9   3  833.82   58.29
  -1  -9   3  817.52   54.39
  -2  -9  -3  245.28   24.50
  -2  -9  -3  204.68   23.40
   2   9  -3  212.68   24.40
  -2   9   3  202.88   25.50
  -2  -9  -3  227.98   26.30
   2  -9   3  237.58   29.20
  -2   9   3  217.48   27.30
  -2   9  -3  254.27   26.60
   2  -9  -3  240.18   26.10
  -2  -9   3  275.97   28.00
  -2   9  -3  241.98   27.60
  -2  -9   3  293.67   25.10
  -2  -9   3  277.47   29.70
  -3   9   3  121.29   19.80
  -3  -9  -3  142.89   18.80
   3   9  -3  137.19   18.70
   3  -9   3  120.89   21.50
  -3  -9  -3  158.98   21.20
   3   9  -3  121.49   21.30
   3  -9   3  103.79   24.40
  -3   9   3  141.49   23.10
   3  -9  -3  146.59   24.70
  -3  -9   3  123.19   17.70
  -3   9  -3   91.39   20.00
   4  -9   3   28.60   15.60
   4   9  -3   38.60   11.70
   4   9  -3   44.70   14.80
  -4  -9  -3   32.40   11.60
  -4  -9  -3   38.50   14.50
  -4   9   3   33.80   14.10
  -4   9  -3   10.00   13.10
   4  -9  -3   21.70   15.60
   4   9   3   14.70   14.10
  -4  -9   3   16.20    8.40
  -5  -9  -3   20.40   10.20
   5   9  -3   18.90   14.20
  -5   9   3   13.60   12.10
   5  -9   3   33.30   18.20
  -5  -9  -3   25.00   11.50
  -5  -9  -3   12.00   10.50
   5  -9  -3   45.50   17.90
  -5   9  -3   38.00   16.30
   5   9   3   47.30   14.60
  -6  -9  -3  136.89   17.20
  -6  -9  -3  101.49   18.30
  -6   9   3  158.78   25.00
   6  -9   3  119.39   25.30
   6   9  -3  111.89   23.40
   6  -9  -3   80.69   22.70
  -6  -9   3   99.49   13.40
  -6   9  -3  100.19   23.00
   6   9   3   99.59   20.30
  -7  -9  -3  655.33   45.30
   7   9  -3  628.14   52.89
   7  -9   3  631.44   55.99
  -7  -9  -3  611.34   45.90
  -7   9   3  616.94   51.99
   7  -9  -3  635.24   56.39
  -7  -9   3  659.93   40.60
   7   9   3  667.33   52.19
  -7   9  -3  636.84   53.09
  -8  -9  -3 1043.90   69.59
   8   9  -3 1177.48   80.09
  -8  -9  -3 1060.19   68.09
  -8   9   3 1061.49   76.69
   8  -9   3 1128.99   82.99
  -8  -9   3 1133.49   63.79
   8  -9  -3 1095.69   83.29
   8   9   3 1076.99   75.79
  -8  -9   3 1063.29   62.49
  -8   9  -3 1038.70   77.59
   9   9  -3  387.36   44.00
  -9  -9  -3  444.56   36.70
   9  -9   3  398.66   50.49
  -9  -9  -3  454.85   33.50
  -9   9   3  421.36   41.60
   9  -9  -3  394.06   51.09
   9   9   3  386.46   42.70
  -9   9  -3  340.57   40.50
  10   9  -3  175.88   33.00
 -10   9   3  259.27   34.80
 -10  -9  -3  193.68   26.80
 -10  -9  -3  211.78   23.40
  10  -9   3  244.08   41.60
  10  -9  -3  217.48   40.10
 -10   9  -3  291.17   36.70
  10   9   3  304.47   36.20
  11  -9   3   70.09   38.30
  11   9  -3   78.69   25.00
  11   9   3   49.40   21.10
 -11   9  -3   44.00   20.90
  11  -9  -3   36.90   31.60
 -12  -9  -3   43.60   11.00
  12   9  -3    0.10   18.00
  12  -9   3   45.50   32.80
 -12   9   3   34.70   19.60
 -12  -9  -3   38.00   15.50
  12  -9  -3   11.70   30.90
 -12   9  -3   10.00   17.40
 -13   9   3  136.19   34.60
  13  -9   3  176.98   44.90
 -13  -9  -3  171.68   22.80
  13   9  -3  134.89   34.50
 -13  -9  -3  178.68   19.60
 -13   9  -3  184.08   34.50
  13  -9  -3  188.48   45.80
  13   9   3  201.38   36.90
  14   9  -3  329.27   50.79
 -14   9   3  304.27   40.40
  14  -9   3  238.68   55.09
 -14  -9  -3  407.26   28.70
 -14   9  -3  346.47   45.80
  14  -9  -3  381.56   63.09
  14   9   3  323.57   49.90
  15   9  -3  435.56   56.79
  15  -9   3  354.36   63.19
 -15   9   3  384.86   45.50
  15   9   3  440.86   55.19
 -15   9  -3  490.25   51.49
  15  -9  -3  436.86   65.99
  16   9  -3  487.05   62.49
  16  -9   3  350.66   68.19
 -16   9   3  404.56   45.30
  16   9   3  482.75   60.49
  16  -9  -3  361.96   65.49
 -16   9  -3  553.04   57.79
   0 -10  -3   21.30   10.80
   0 -10  -3   19.90   13.90
   0 -10   3   27.20   15.30
   0  10  -3   26.30   13.90
   0 -10   3   23.90   11.80
  -1 -10  -3  328.97   33.30
   1  10  -3  423.26   36.50
   1 -10   3  407.26   38.40
  -1  10   3  466.65   39.10
  -1 -10  -3  361.16   35.70
  -1 -10  -3  384.06   34.60
   1 -10   3  396.06   39.70
  -1  10   3  408.46   40.00
   1 -10  -3  421.66   38.10
  -1 -10   3  458.35   35.10
  -1  10  -3  405.46   37.00
  -1 -10   3  420.46   38.20
  -2  10   3 1903.81  112.59
  -2 -10  -3 1737.93  108.59
  -2 -10  -3 1671.53  107.99
   2 -10   3 1789.42  112.49
  -2 -10  -3 1842.92  110.69
   2  10  -3 1835.62  108.09
  -2  10  -3 1838.12  111.79
   2 -10  -3 1825.12  112.09
  -2 -10   3 1851.31  112.59
  -2 -10   3 1766.62  108.09
   3 -10   3 1395.26   91.89
  -3 -10  -3 1349.16   96.59
  -3  10   3 1450.65   91.89
  -3 -10  -3 1328.87   87.39
  -3 -10  -3 1363.76   89.19
   3  10  -3 1347.87   85.99
  -3 -10   3 1464.95   86.89
  -3  10  -3 1546.55   92.79
   3 -10  -3 1450.75   92.49
   4  10  -3 2124.99  126.49
  -4 -10  -3 1962.40  120.39
  -4 -10  -3 1964.00  122.99
   4 -10   3 2210.98  127.49
   4  10  -3 1957.50  118.39
  -4  10   3 2036.10  125.39
  -4  10  -3 2104.89  126.19
   4 -10  -3 2103.19  126.79
  -4 -10   3 1936.31  117.99
  -5  10   3  662.63   53.89
   5 -10   3  683.83   56.39
   5  10  -3  682.63   54.39
  -5 -10  -3  690.33   48.10
   5 -10  -3  676.83   56.09
  -5  10  -3  675.23   54.79
   5  10   3  646.94   51.69
  -5 -10   3  700.03   45.80
   6  10  -3   80.59   22.60
  -6 -10  -3  101.49   18.60
  -6 -10  -3   83.09   15.90
   6 -10   3   58.69   21.50
  -6  10   3   89.89   21.60
  -6 -10   3  129.19   16.40
   6 -10  -3  118.39   27.40
   6  10   3  123.89   23.30
  -6  10  -3  135.39   24.90
  -7 -10  -3  182.08   21.30
  -7 -10  -3  162.88   22.40
   7  10  -3  169.88   29.00
  -7  10   3  137.39   26.20
   7 -10   3  175.38   32.50
  -7 -10   3  132.69   16.30
   7 -10  -3  176.28   33.70
   7  10   3  105.69   23.70
  -7  10  -3  128.09   25.10
  -8 -10  -3  152.98   24.20
   8  10  -3  113.69   27.30
  -8 -10  -3  127.09   22.10
  -8  10   3  168.68   28.60
   8 -10   3  164.48   33.70
   8 -10  -3  156.18   33.20
  -8 -10   3  152.28   18.40
  -8  10  -3  200.88   32.90
   8  10   3  146.89   27.60
  -8 -10   3  186.48   15.90
   9 -10   3  656.63   62.09
  -9 -10  -3  623.64   46.20
  -9  10   3  528.85   52.49
   9  10  -3  617.24   55.69
  -9  10  -3  629.44   54.69
   9 -10  -3  584.34   61.29
  -9 -10   3  611.84   37.50
  -9 -10   3  611.54   39.00
   9  10   3  544.55   50.79
 -10 -10  -3 1566.64   91.49
 -10  10   3 1471.75   99.19
  10  10  -3 1475.35  112.99
 -10 -10  -3 1280.87   93.99
 -10  10  -3 1487.35  102.39
  10  10   3 1445.96  100.59
  10 -10  -3 1471.65  109.69
 -11 -10  -3  343.17   30.10
  11 -10   3  403.16   57.09
  11  10  -3  329.37   45.10
 -11 -10  -3  344.27   35.30
 -11  10   3  387.76   49.70
  11 -10  -3  364.26   53.89
 -11  10  -3  409.76   45.10
  11  10   3  404.16   46.60
 -12 -10  -3  200.48   22.20
 -12 -10  -3  193.38   26.30
  12 -10   3  220.68   45.80
 -12  10   3  178.98   33.10
  12  10  -3  191.68   38.00
  12 -10  -3  213.88   46.40
  12  10   3  222.58   38.90
 -12  10  -3  260.07   39.20
 -13  10   3   65.29   25.00
  13  10  -3   49.10   26.90
  13 -10   3   50.59   35.60
 -13  10  -3   42.40   24.80
  13  10   3   71.69   27.10
  13 -10  -3  112.29   39.70
 -14  10   3   33.30   18.50
  14  10  -3   53.79   29.10
 -14 -10  -3   75.89   14.40
  14 -10   3   85.89   41.30
  14  10   3  131.19   32.60
 -14  10  -3  114.79   28.90
  14 -10  -3   86.39   41.80
  15 -10   3   88.59   56.39
 -15  10   3  148.89   30.70
  15  10   3  120.09   34.30
  15 -10  -3   25.50   45.10
 -15  10  -3  133.99   32.10
   0  11  -3   16.70   13.50
   0 -11  -3   12.30   14.10
   0 -11   3   59.49   18.30
  -1  11   3   69.69   18.90
   1 -11   3   47.20   18.20
   1  11  -3   55.19   16.00
  -1 -11  -3   38.30   16.30
  -1 -11   3   44.10   16.80
   1 -11  -3   53.59   18.40
  -1 -11   3   33.20   15.50
  -1  11  -3   45.70   17.50
  -2  11   3  405.26   39.60
   2 -11   3  426.36   41.40
  -2 -11  -3  461.75   39.00
   2  11  -3  419.46   36.80
   2 -11  -3  364.76   39.00
  -2 -11   3  388.76   39.50
  -2 -11   3  403.16   35.00
  -2  11  -3  369.86   39.00
   3  11  -3  909.41   64.59
   3 -11   3  940.41   69.69
  -3 -11  -3  957.40   67.19
  -3  11   3  957.60   68.59
   3 -11  -3  999.20   70.59
  -3 -11   3  972.10   69.39
  -3  11  -3  958.80   69.39
  -3 -11   3  952.10   63.19
  -4 -11  -3  544.25   45.90
  -4  11   3  622.74   49.00
   4 -11   3  557.24   50.09
  -4 -11  -3  575.14   56.89
   4  11  -3  623.44   49.10
   4  11  -3  610.14   42.90
   4 -11  -3  431.66   47.10
  -4 -11   3  492.05   39.90
  -4  11  -3  449.56   46.20
   5  11  -3  376.56   40.20
  -5  11   3  399.46   40.70
  -5 -11  -3  381.66   33.80
   5 -11   3  382.06   42.60
   5 -11  -3  504.35   46.30
  -6 -11  -3   73.39   15.90
  -6 -11  -3   88.79   18.90
  -6  11   3   86.89   23.00
   6 -11   3   91.09   25.60
   6  11  -3   87.39   22.80
  -6 -11   3   49.70   12.50
  -6  11  -3   52.69   19.80
   6 -11  -3   67.89   25.40
   7 -11   3  475.45   50.09
  -7 -11  -3  468.15   42.20
  -7  11   3  439.36   43.70
  -7 -11  -3  425.56   35.30
  -7 -11   3  349.37   29.30
   7  11   3  346.77   39.60
   7 -11  -3  283.17   44.70
   8 -11   3  312.37   45.10
   8  11  -3  287.77   38.80
  -8 -11  -3  362.56   31.50
  -8  11   3  287.07   37.70
  -8 -11   3  345.47   25.60
  -8  11  -3  239.48   37.30
   8  11   3  366.86   39.20
  -8 -11   3  318.57   27.30
   8 -11  -3  381.16   48.00
  -9 -11  -3  585.54   44.80
  -9  11   3  598.84   55.39
  -9 -11  -3  618.64   48.50
   9 -11  -3  622.24   68.79
  -9 -11   3  599.04   39.10
  -9 -11   3  651.83   41.50
   9  11   3  620.74   55.19
  10 -11   3  213.48   47.50
 -10 -11  -3  275.37   26.60
 -10  11   3  361.86   51.79
  10  11  -3  287.17   42.00
 -10 -11  -3  230.88   30.00
  10 -11  -3  340.07   52.29
  10  11   3  238.18   37.30
 -10  11  -3  231.88   38.80
 -11 -11  -3  471.25   39.90
 -11  11   3  398.56   48.60
 -11 -11  -3  438.16   40.10
  11  11  -3  433.26   51.19
  11 -11   3  497.85   62.79
  11  11   3  488.85   50.79
 -11  11  -3  523.65   52.89
  11 -11  -3  478.65   62.49
 -12  11   3   83.09   26.30
 -12 -11  -3   68.49   19.50
  12 -11   3   91.59   38.80
  12  11  -3   55.49   25.90
  12 -11  -3   14.10   32.90
 -12  11  -3   59.69   23.70
  12  11   3   39.90   21.50
 -13 -11  -3  237.48   27.50
  13 -11   3  211.18   50.49
  13  11  -3  241.18   44.00
 -13  11   3  268.67   39.20
 -13  11  -3  233.08   42.30
  13  11   3  200.68   39.90
  13 -11  -3  125.09   46.00
  14 -11   3  235.98   56.39
  14  11  -3  263.47   46.40
 -14  11   3  147.39   34.50
  14  11   3  220.68   43.30
 -14  11  -3  290.37   44.90
  14 -11  -3  195.28   68.59
 -15  11   3  289.97   43.90
  15  11  -3  390.96   53.69
  15 -11   3  265.57   67.69
  15  11   3  233.38   46.60
 -15  11  -3  263.87   46.80
  15 -11  -3  268.47   65.49
   0  12  -3  612.44   49.40
   0 -12   3  604.84   50.69
   0 -12  -3  529.35   48.90
   1 -12   3  639.44   54.09
   1  12  -3  683.23   51.29
  -1  12   3  684.83   54.09
  -1 -12  -3  700.83   53.49
   1 -12  -3  626.84   53.09
  -1 -12   3  619.44   53.09
  -1  12  -3  569.84   50.99
  -2 -12  -3  515.85   45.10
  -2  12   3  495.65   45.80
   2  12  -3  469.15   42.20
   2 -12   3  463.25   46.70
   2 -12  -3  465.35   46.10
  -2  12  -3  560.54   47.50
  -2 -12   3  599.74   48.90
  -3  12   3  490.15   45.90
   3 -12   3  521.35   47.70
  -3 -12  -3  466.65   45.30
   3  12  -3  498.75   41.80
  -3  12  -3  563.54   47.90
  -3 -12   3  473.85   46.20
   3 -12  -3  521.75   48.50
  -4  12   3   78.39   21.70
  -4 -12  -3  104.19   23.20
   4  12  -3  118.49   20.80
   4 -12   3  111.59   26.80
   4 -12  -3  109.09   26.40
  -4 -12   3   85.79   16.20
  -4  12  -3  123.49   26.20
  -5 -12  -3  334.17   38.30
  -5  12   3  303.47   38.20
   5  12  -3  276.87   37.10
   5 -12   3  347.27   42.70
   5 -12  -3  391.66   44.20
  -5  12  -3  415.76   42.60
  -5 -12   3  432.76   32.40
   6 -12   3  673.43   58.79
  -6  12   3  699.23   55.49
  -6 -12  -3  629.14   49.20
   6  12  -3  579.54   54.59
  -6 -12   3  639.44   45.00
  -6  12  -3  531.65   53.19
   6 -12  -3  562.34   57.59
  -7  12   3  327.87   40.00
   7  12  -3  298.97   39.40
   7 -12   3  296.17   43.60
  -7 -12  -3  323.07   32.80
  -7  12  -3  288.77   38.90
   7  12   3  311.67   37.50
  -7 -12   3  337.47   27.60
   7 -12  -3  292.07   44.90
   8  12  -3  850.41   73.29
   8 -12   3  804.92   73.39
  -8 -12  -3  710.73   54.79
   8  12   3  735.43   62.29
   8 -12  -3  830.62   74.49
  -8  12  -3  698.43   63.89
  -8 -12   3  765.22   49.20
  -8 -12   3  758.02   51.39
   9  12  -3  637.94   59.39
  -9  12   3  708.73   59.39
   9 -12   3  702.23   68.19
  -9 -12  -3  657.53   49.70
  -9 -12  -3  628.04   51.49
   9 -12  -3  641.24   67.19
  -9 -12   3  532.85   42.00
  -9  12  -3  609.64   58.79
   9  12   3  574.04   56.29
  -9 -12   3  611.54   40.60
 -10 -12  -3  154.08   25.90
  10  12  -3  117.79   29.40
 -10  12   3  155.88   32.90
  10 -12   3  133.29   38.50
 -10 -12  -3   92.99   17.30
 -10 -12   3  104.09   15.70
  10  12   3   85.49   27.20
 -10  12  -3  125.39   30.50
  10 -12  -3   42.40   32.60
  11  12  -3  167.38   36.60
 -11 -12  -3  190.98   24.30
 -11  12   3  204.48   36.70
  11 -12   3  249.97   49.20
 -11  12  -3  266.37   44.00
  11 -12  -3  286.77   50.59
  11  12   3  224.98   39.80
  12  12  -3  128.39   33.80
 -12  12   3  133.89   31.10
 -12 -12  -3   98.29   21.80
  12 -12   3  116.59   42.20
  12 -12  -3  105.29   40.70
  12  12   3   72.19   28.20
 -12  12  -3  118.39   31.90
  13 -12   3   29.80   38.90
  13  12  -3   37.10   27.10
 -13  12   3   25.00   23.20
 -13 -12  -3   28.80   17.30
  13  12   3   69.19   28.70
 -13  12  -3   91.99   32.00
  13 -12  -3   25.90   39.80
  14  12  -3  195.38   55.59
 -14  12   3  228.88   43.10
  14 -12   3  220.68   70.49
  14 -12  -3  317.07   64.69
 -14  12  -3  277.57   46.10
  14  12   3  328.77   48.90
   0 -13   3   64.29   19.90
   0  13  -3   36.00   17.70
   0 -13  -3   61.39   20.80
  -1  13  -3  125.09   25.30
  -1 -13   3   86.89   23.20
   1 -13  -3  121.59   25.90
  -2 -13  -3  799.12   59.19
   2 -13   3  808.22   62.09
   2  13  -3  757.12   56.19
  -2  13   3  775.92   59.79
  -2 -13   3  597.24   56.79
   2 -13  -3  619.04   58.19
  -2  13  -3  622.94   56.59
  -3 -13  -3  332.57   37.60
  -3  13   3  351.96   39.50
   3  13  -3  357.36   36.00
   3 -13   3  384.16   42.00
   3 -13  -3  338.27   42.00
  -3  13  -3  369.16   39.90
  -3 -13   3  251.37   36.80
  -4  13   3  446.96   45.30
   4  13  -3  453.35   39.40
  -4 -13  -3  399.66   42.50
   4 -13   3  397.56   47.40
  -4 -13   3  440.06   44.10
   4 -13  -3  339.87   45.10
  -4  13  -3  504.15   46.90
   5 -13   3  655.13   56.29
  -5 -13  -3  528.35   48.10
  -5  13   3  560.74   51.49
  -5  13  -3  450.35   49.10
   5 -13  -3  442.36   51.29
  -6 -13  -3  667.43   51.19
  -6 -13  -3  578.74   53.19
  -6 -13   3  576.04   45.20
   6 -13  -3  709.13   70.69
  -7  13   3  176.78   32.70
   7  13  -3  153.98   31.50
   7 -13   3  169.68   36.60
  -7 -13  -3  125.59   23.90
  -7  13  -3  116.89   28.60
   7  13   3  201.58   32.10
   7 -13  -3  117.29   33.70
  -7 -13   3  191.28   20.30
   8 -13   3  447.76   54.89
  -8 -13  -3  398.86   37.40
   8  13  -3  405.06   46.30
  -8  13   3  433.56   46.90
   8  13   3  310.07   54.79
  -8  13  -3  278.57   41.20
   8 -13  -3  364.96   53.29
  -9  13   3  307.87   41.80
   9 -13   3  360.26   51.59
   9  13  -3  341.47   44.30
  -9 -13  -3  314.77   34.90
  -9  13  -3  273.97   44.50
  -9 -13   3  359.16   27.00
  -9 -13   3  312.77   29.70
   9 -13  -3  337.67   51.89
   9  13   3  328.77   44.30
 -10 -13  -3  270.77   32.30
  10 -13   3  327.37   53.19
 -10  13   3  344.17   45.00
  10  13  -3  295.47   43.90
  10  13   3  210.28   39.80
 -10  13  -3  212.18   39.90
 -10 -13   3  268.17   21.30
  10 -13  -3  227.88   46.50
 -10 -13   3  203.08   24.50
  11  13  -3  812.52   72.19
  11 -13   3  683.63   79.29
 -11  13   3  736.53   67.79
 -11 -13  -3  732.73   57.49
  11 -13  -3  759.82   82.59
 -11  13  -3  732.93   70.29
  11  13   3  723.23   67.29
  12 -13   3  501.25   74.39
 -12  13   3  558.84   58.99
  12  13  -3  542.05   62.49
  12 -13  -3  497.55   72.79
 -12  13  -3  603.54   64.39
  12  13   3  594.54   60.99
 -13  13   3  170.68   37.70
  13  13   3  133.79   34.80
  13 -13  -3  166.18   53.49
 -13  13  -3  118.19   35.10
   0  14  -3  567.84   49.70
   0 -14  -3  555.14   52.09
   0 -14   3  473.15   49.80
  -1 -14  -3  327.47   39.20
   1  14  -3  265.07   35.90
   1 -14   3  352.86   41.60
  -1  14  -3  320.37   36.50
   1 -14  -3  321.97   40.20
  -1 -14   3  291.47   39.10
  -2 -14  -3   88.09   22.80
  -2  14   3   60.29   22.30
   2 -14   3   52.99   22.50
   2  14  -3   41.70   17.20
   2 -14  -3   30.10   19.10
  -2  14  -3   11.70   16.50
  -2 -14   3   43.30   19.70
  -3  14   3   25.50   19.20
   3 -14   3   25.50   23.40
  -3 -14  -3   18.90   17.20
   3  14  -3   14.70   15.70
   3 -14  -3   42.90   23.70
  -3  14  -3   33.80   20.90
  -3 -14   3   58.19   21.30
  -4  14   3   58.69   28.30
  -4 -14  -3  104.29   24.00
   4  14  -3   73.99   20.90
   4 -14   3   44.50   27.10
   4 -14  -3   60.19   30.80
  -5  14   3  262.37   39.30
  -5 -14  -3  299.77   39.00
   5 -14   3  322.07   46.30
  -5  14  -3  320.97   41.00
  -5 -14   3  282.07   41.00
   5 -14  -3  283.37   43.30
  -6 -14  -3  373.46   37.10
   6 -14   3  405.46   49.60
  -6 -14  -3  343.47   44.30
  -6  14   3  362.06   44.30
   6 -14  -3  377.76   50.29
  -6  14  -3  328.97   44.00
   7 -14   3  192.98   41.00
  -7 -14  -3  235.08   37.20
   7  14  -3  223.68   36.30
  -7  14   3  249.58   39.30
  -7 -14  -3  201.58   29.40
   7 -14  -3  287.17   47.00
  -7  14  -3  232.38   40.30
   8 -14   3  289.87   49.10
   8  14  -3  321.47   44.20
  -8 -14  -3  313.97   34.90
  -8  14   3  346.47   43.40
  -8 -14   3  307.57   27.50
  -8  14  -3  226.08   40.70
   8 -14  -3  249.58   46.20
  -9 -14  -3   46.50   19.50
  -9  14   3   44.50   21.60
   9 -14   3   71.59   34.90
   9  14  -3   53.99   26.20
   9  14   3   94.59   26.60
  -9 -14   3   68.49   16.20
  -9  14  -3   76.69   27.60
   9 -14  -3   35.90   32.30
  10  14  -3  186.88   39.90
 -10 -14  -3  229.68   32.70
  10 -14   3  202.38   47.00
 -10  14   3  200.88   41.40
  10  14   3  257.37   42.30
  10 -14  -3  228.78   49.30
 -10  14  -3  265.27   44.10
 -10 -14   3  246.38   26.40
 -11  14   3  242.18   44.70
  11  14  -3  266.67   47.40
 -11 -14  -3  235.58   33.60
  11 -14   3  315.57   57.59
  11 -14  -3  305.37   55.79
  11  14   3  303.87   47.20
 -11  14  -3  310.37   51.49
 -12 -14  -3  215.48   31.90
 -12  14   3  274.67   45.90
  12  14  -3  195.48   54.09
  12  14   3  257.77   45.00
 -12  14  -3  293.37   56.79
  12 -14  -3  301.57   69.89
   0  15  -3  677.03   60.69
   0 -15   3  764.32   63.99
   0 -15  -3  806.22   72.79
   1 -15   3  643.24   59.39
  -1 -15  -3  649.54   60.79
   1  15  -3  576.24   54.39
  -1  15  -3  643.74   57.19
  -1 -15   3  604.74   57.89
  -2 -15  -3  434.56   52.09
   2  15  -3  364.66   40.20
   2 -15   3  318.47   44.70
  -2  15   3  413.06   45.20
   2 -15  -3  409.96   53.99
  -2 -15   3  412.66   45.80
   3 -15   3   34.70   23.70
  -3  15   3   24.20   18.10
   3  15  -3    9.90   14.70
  -3  15  -3   -6.20   16.60
   3 -15  -3   37.50   23.40
  -3 -15   3    5.10   16.90
  -4  15   3  373.36   45.90
   4 -15   3  344.97   47.90
  -4 -15  -3  358.66   50.29
  -4  15  -3  502.45   50.29
  -4 -15   3  444.06   48.60
   4 -15  -3  439.16   51.69
  -5  15   3  372.26   45.00
  -5 -15  -3  315.17   41.70
   5 -15   3  366.46   49.40
   5 -15  -3  266.87   45.70
  -5  15  -3  277.27   44.50
  -5 -15   3  287.87   44.80
  -6  15   3  386.86   50.29
  -6 -15  -3  508.25   50.49
   6 -15   3  375.06   53.49
  -6 -15  -3  424.76   42.80
  -6 -15   3  501.55   53.99
  -6  15  -3  572.74   56.19
   6 -15  -3  546.15   60.29
  -7 -15  -3  660.93   62.39
  -7 -15  -3  723.03   56.19
   7 -15   3  641.34   69.19
  -7  15   3  713.73   62.69
   7 -15  -3  604.84   67.79
  -7  15  -3  625.44   63.29
   8 -15   3  286.77   50.59
  -8  15   3  248.38   42.70
   8  15  -3  334.37   47.40
  -8 -15  -3  337.27   44.10
  -8 -15  -3  261.57   35.10
  -8  15  -3  339.47   47.40
   8 -15  -3  426.96   57.99
  -9  15   3   77.79   28.70
   9  15  -3  100.19   29.80
  -9 -15  -3   91.29   23.20
   9 -15   3  125.89   40.70
  -9  15  -3   51.99   27.80
   9 -15  -3  117.19   39.40
  -9 -15   3   94.29   29.20
 -10  15   3  156.18   36.30
  10 -15   3   18.10   35.50
  10  15  -3  131.69   36.30
 -10 -15  -3   98.79   24.50
  10 -15  -3   53.69   37.00
  10  15   3   92.69   29.10
 -10  15  -3  111.09   34.70
 -10 -15   3   53.19   16.90
 -11  15   3   48.10   26.20
 -11 -15  -3   59.99   22.80
  11 -15  -3   15.40   44.40
  11  15   3    5.70   24.90
   0  16  -3   49.80   27.00
   0 -16  -3   30.10   22.30
   0 -16   3    2.80   18.20
   1 -16   3   96.59   29.90
  -1 -16  -3  103.59   27.60
   1  16  -3  128.09   27.60
   1 -16  -3   54.49   25.90
  -1 -16   3  144.39   30.70
  -1  16  -3   72.19   25.00
  -2 -16  -3  -16.70   16.30
   2 -16   3   32.80   19.60
   2  16  -3    6.10   18.00
  -2 -16   3   13.30   17.20
   2 -16  -3   19.80   20.30
  -2  16  -3   15.20   18.80
  -3 -16  -3   52.89   23.60
   3  16  -3   53.09   20.70
   3 -16   3   74.29   27.70
  -3  16   3   35.20   22.50
  -3 -16   3   66.69   24.10
  -3  16  -3   11.10   18.90
   3 -16  -3   77.19   27.70
  -4  16   3  194.08   39.60
  -4 -16  -3  229.18   39.20
   4 -16   3  207.48   38.90
   4 -16  -3  144.49   35.90
  -4 -16   3  230.58   38.10
  -4  16  -3  133.39   32.70
  -5 -16  -3  442.06   49.20
   5 -16   3  405.96   54.29
  -5  16   3  436.76   50.89
  -5 -16   3  495.25   53.69
   5 -16  -3  397.66   56.99
  -5  16  -3  409.86   50.09
   6 -16   3  203.68   42.50
  -6  16   3  171.48   37.40
  -6 -16  -3  183.18   35.30
  -6 -16  -3  144.19   29.70
  -6 -16   3  209.08   39.50
  -6  16  -3  241.38   41.30
   6 -16  -3  174.88   42.70
  -7  16   3   90.09   31.10
   7 -16   3   51.59   30.70
  -7 -16  -3   37.30   19.20
  -7 -16  -3   36.80   21.50
  -7  16  -3   59.59   25.00
   7 -16  -3   24.80   33.20
  -7 -16   3    0.30   21.60
  -8 -16  -3   51.99   25.50
   8 -16   3   -9.30   28.90
  -8 -16  -3   -6.60   14.60
  -8  16   3    3.70   19.70
  -8  16  -3   20.70   23.80
   8 -16  -3   13.70   35.50
   9 -16   3  -18.20   31.00
   9  16  -3   29.10   24.60
  -9 -16  -3   21.70   16.80
  -9  16   3   61.59   31.50
  -9 -16  -3    2.40   19.40
  -9  16  -3   55.19   27.40
  -9 -16   3   20.10   15.20
   9 -16  -3   18.90   34.70
 -10 -16  -3  141.89   27.20
  10  16  -3  115.49   55.39
  10 -16   3  135.29   46.80
 -10  16   3  145.69   44.80
 -10  16  -3   79.79   30.70
  10 -16  -3   58.29   39.60
   0  17  -3  560.04   56.49
   0 -17   3  500.35   56.69
   0 -17  -3  589.74   59.39
   1 -17   3  554.14   59.79
  -1 -17  -3  577.94   59.19
   1  17  -3  612.24   54.99
  -1 -17   3  533.35   57.99
  -1  17  -3  502.35   53.89
   1 -17  -3  560.94   60.09
   2  17  -3  386.36   44.80
  -2 -17  -3  357.76   46.80
   2 -17   3  307.87   49.30
   2 -17  -3  420.96   53.29
  -2 -17   3  414.26   50.09
  -2  17  -3  433.56   48.90
   3 -17   3  185.88   40.30
  -3 -17  -3  222.68   37.80
  -3  17  -3  227.68   39.20
  -3 -17   3  210.28   39.90
   3 -17  -3  256.57   45.10
  -4  17   3  447.76   54.59
  -4 -17  -3  455.85   50.49
   4 -17   3  510.35   58.39
  -4  17  -3  371.26   49.30
   4 -17  -3  341.17   52.99
  -4 -17   3  330.67   48.10
   5 -17   3  207.08   44.30
  -5 -17  -3  258.37   42.50
  -5  17   3  260.57   44.00
  -5 -17   3  244.38   44.40
  -5  17  -3  324.87   46.20
   5 -17  -3  214.88   43.50
  -6  17   3  495.55   59.69
  -6 -17  -3  520.65   53.99
   6 -17   3  510.05   64.59
  -6 -17  -3  555.44   56.39
  -6  17  -3  538.05   59.99
   6 -17  -3  530.75   68.49
  -6 -17   3  428.36   59.69
   7 -17   3  158.58   42.30
  -7  17   3  196.38   40.30
  -7 -17  -3  189.78   38.90
   7 -17  -3  200.08   48.60
  -7 -17   3  174.28   37.40
  -7  17  -3  180.18   39.00
  -8 -17  -3  274.37   38.40
  -8 -17  -3  223.98   44.00
  -8 -17   3  412.66   87.29
  -8  17  -3  473.15   86.09
  -9 -17  -3  160.18   29.70
   9 -17   3  131.69   47.60
  -9  17   3  159.48   40.20
  -9 -17  -3  174.38   39.10
  -9 -17   3   60.39   30.80
  -9 -17   3   96.49   22.70
  -9  17  -3   80.49   33.50
   9 -17  -3   69.89   42.40
   0 -18   3  511.15   59.89
   0  18  -3  464.75   54.69
   0 -18  -3  511.45   56.89
  -1 -18  -3  196.88   39.60
   1  18  -3  182.38   34.40
   1 -18   3  175.58   39.10
  -1 -18   3  241.38   43.60
  -1  18  -3  138.99   34.10
   1 -18  -3  188.08   41.50
  -2 -18  -3   33.10   24.80
   2 -18   3   83.79   32.60
   2  18  -3   69.79   22.70
  -2 -18   3   42.70   25.00
  -2  18  -3   43.00   23.70
   2 -18  -3   71.89   31.00
  -3 -18  -3   43.30   26.00
   3 -18   3   73.59   30.00
  -3 -18   3   72.19   27.40
  -3  18  -3   51.29   25.80
   3 -18  -3   71.59   32.70
  -4 -18  -3   36.40   24.80
   4 -18   3   73.69   34.40
  -4  18  -3   19.10   24.30
  -4 -18   3   48.30   28.00
   4 -18  -3   24.90   30.20
   5 -18   3   12.00   30.80
  -5 -18  -3    1.20   22.90
  -5  18   3   20.70   28.40
   5 -18  -3  -21.70   25.70
  -5  18  -3   37.00   27.70
  -5 -18   3   36.20   25.70
   6 -18   3  210.88   66.09
  -6 -18  -3  298.27   48.70
  -6  18   3  262.77   75.89
  -6 -18  -3  271.47   37.00
   6 -18  -3  293.27   85.59
  -7 -18  -3  154.48   36.20
   7 -18   3  156.68   48.90
  -7  18   3  238.08   45.20
  -7 -18  -3  154.88   30.50
  -7 -18   3  198.28   44.00
   7 -18  -3  204.08   50.79
  -7  18  -3  183.08   41.90
   0 -19  -3   27.70   25.20
   0 -19   3   19.50   39.90
   0  19  -3   45.60   26.20
   1 -19   3    9.10   35.40
   1  19  -3    0.30   20.10
  -1 -19  -3   30.30   27.50
  -1 -19   3   45.90   40.40
   1 -19  -3   24.70   26.40
  -1  19  -3   10.10   22.50
  -2 -19  -3  248.48   46.00
   2 -19  -3  301.87   51.09
  -2  19  -3  284.07   46.40
  -3 -19  -3  602.44   65.59
   3 -19   3  507.65   75.89
  -3 -19   3  648.44   90.99
  -3  19  -3  617.74   64.19
   3 -19  -3  595.94   91.49
  -4 -19  -3  429.86   55.69
   4 -19   3  393.66   59.39
   4 -19  -3  371.06   76.29
  -4 -19   3  391.56   56.39
  -4  19  -3  414.96   78.39
  -5 -19  -3  175.68   48.50
   5 -19   3  149.09   41.90
   5 -19  -3  103.69   40.00
  -5 -19   3  129.09   37.00
  -5  19  -3  130.49   39.10
   0   0  -4 4162.58  224.28
   0   0   4 4128.69  224.48
   0   0   4 4285.97  227.78
   0   0  -4 4285.97  230.08
  -1   0   4 7004.00  373.56
   1   0  -4 6807.12  372.86
   1   0   4 7133.69  377.96
  -1   0   4 6922.41  373.16
   1   0  -4 7099.79  375.86
  -2   0  -4 2094.29  115.19
   2   0   4 2155.08  115.69
  -2   0   4 2127.69  118.79
   2   0   4 2201.48  120.39
   2   0  -4 2090.09  118.39
   2   0  -4 2140.69  116.79
   3   0  -4 1422.06   82.89
   3   0  -4 1377.16   78.69
  -3   0  -4 1435.76   83.39
   3   0   4 1432.56   83.39
   3   0   4 1415.16   80.19
  -3   0  -4 1436.16   79.39
  -3   0   4 1392.96   82.99
   4   0   4  113.69   16.00
  -4   0   4  119.19   18.70
   4   0  -4  110.29   17.90
   4   0  -4  137.59   12.50
  -4   0  -4  116.69   15.20
  -4   0  -4  115.29   18.00
   4   0   4  141.89   19.80
  -5   0  -4 1375.56   84.09
   5   0   4 1380.26   83.89
   5   0  -4 1435.36   78.89
  -5   0  -4 1423.16   82.99
  -5   0   4 1415.76   86.99
   5   0   4 1453.85   85.19
   5   0  -4 1425.16   86.69
  -6   0   4  661.13   48.60
   6   0   4  610.94   44.80
   6   0  -4  614.24   37.30
  -6   0  -4  538.35   42.90
   6   0  -4  625.84   48.10
   6   0   4  658.03   45.40
  -6   0  -4  624.84   44.10
  -7   0  -4 3439.66  193.28
   7   0  -4 3413.66  186.88
  -7   0   4 3589.74  198.38
   7   0   4 3470.35  193.28
   7   0  -4 3440.96  197.08
  -7   0  -4 3385.56  192.08
   7   0   4 3366.16  194.38
  -8   0  -4  502.65   39.20
   8   0  -4  499.75   45.50
   8   0   4  524.95   40.70
  -8   0  -4  536.85   42.20
  -8   0   4  470.05   45.90
   8   0   4  492.15   42.90
  -8   0   4  494.05   32.30
   8   0  -4  488.75   34.90
   9   0  -4  651.13   53.39
   9   0  -4  607.94   39.30
   9   0   4  656.53   57.09
  -9   0  -4  613.44   44.90
  -9   0  -4  613.24   49.10
  -9   0   4  592.74   38.60
   9   0   4  605.04   47.40
 -10   0  -4   20.50   13.90
  10   0  -4   27.20   10.90
  10   0  -4   20.20   19.80
  10   0   4   18.00   18.60
  10   0   4   -3.20   13.70
 -10   0   4   40.70    9.60
  11   0   4  241.28   31.50
 -11   0  -4  232.08   28.10
  11   0   4  227.98   37.10
  11   0  -4  236.98   25.80
 -11   0   4  232.98   20.60
  11   0  -4  276.37   40.30
  12   0   4  132.89   26.10
  12   0  -4  160.28   20.30
  12   0  -4  148.49   32.40
  12   0   4  106.69   28.20
  13   0   4  567.74   53.79
  13   0  -4  728.53   48.00
 -13   0  -4  700.13   51.79
  13   0  -4  630.74   88.19
  13   0   4  635.24   63.79
  14   0  -4  752.82   53.79
  14   0  -4  828.32   74.09
  14   0   4  849.12   72.49
 -14   0  -4  862.91   60.19
  15   0   4  324.87   49.30
  15   0  -4  267.77   30.20
 -15   0  -4  387.16   37.60
  15   0  -4  371.06   51.39
  16   0   4   -6.70   23.10
  16   0  -4   12.10   23.70
 -16   0  -4   38.00   16.40
  17   0   4   20.20   28.30
 -17   0  -4   42.90   16.90
  17   0  -4   56.39   29.70
   0   1  -4 2813.92  153.78
   0  -1   4 2667.93  148.19
   0   1   4 2701.93  150.68
   0  -1   4 2769.02  151.08
   0   1  -4 2840.12  148.29
   0  -1  -4 2772.42  147.29
   0   1   4 2708.53  147.09
  -1   1   4  624.44   36.60
   1   1  -4  599.74   37.90
   1   1  -4  567.84   36.10
   1  -1   4  576.64   34.50
  -1  -1   4  557.04   36.40
   1  -1  -4  624.84   36.80
  -1   1  -4  613.24   34.60
   1  -1  -4  589.84   37.10
  -1  -1   4  649.34   37.30
   2  -1   4  226.28   23.00
  -2  -1  -4  222.98   15.20
   2   1  -4  236.78   17.50
  -2   1   4  216.18   22.30
   2   1  -4  181.58   18.70
  -2  -1   4  179.58   15.40
  -2   1  -4  169.68   15.30
   2   1   4  166.28   20.00
   2  -1  -4  182.48   20.60
  -2   1  -4  182.78   22.60
  -3  -1  -4    4.60    7.80
   3  -1   4    6.20   12.00
   3  -1   4   10.10    9.60
  -3   1   4    4.30   11.90
   3   1  -4   11.80    6.40
   3   1  -4    2.00   10.30
  -3  -1  -4   24.10   11.50
  -3   1  -4   20.20   12.20
  -3   1  -4   31.80    8.70
   3  -1  -4   25.90    7.90
  -3  -1   4   21.70   12.30
   3  -1  -4   16.80   12.60
   3   1   4   16.90   11.00
   3   1   4   15.40    8.40
   4   1  -4   48.90    6.50
   4   1  -4   34.60   13.40
   4  -1   4   41.90   13.50
  -4   1   4   60.39   15.40
   4  -1   4   59.09   13.40
  -4  -1  -4   40.30   12.10
  -4  -1  -4   46.60   13.50
   4   1  -4   46.10    6.80
  -4   1  -4   27.50   12.50
  -4  -1   4   12.70   12.50
  -5  -1  -4 1180.68   68.99
   5   1  -4 1153.58   63.09
   5   1  -4 1218.88   62.99
  -5   1   4 1249.57   73.59
  -5  -1  -4 1244.68   70.49
   5  -1   4 1263.57   72.09
   5  -1   4 1256.07   71.09
   5   1  -4 1171.18   71.89
   5   1   4 1124.79   69.89
   5  -1  -4 1054.39   67.59
  -5   1  -4 1027.30   68.49
  -5  -1   4 1039.20   71.49
  -5   1  -4 1041.50   69.39
   5   1   4 1015.00   68.69
   5  -1  -4 1092.49   72.39
   6   1  -4  854.31   61.49
  -6  -1  -4  893.61   58.29
   6  -1   4  930.81   59.59
  -6  -1  -4  897.41   58.39
   6  -1   4  884.11   60.59
  -6   1   4  897.31   62.29
  -6   1   4  901.41   53.59
   6   1  -4  869.21   50.19
   6  -1  -4  879.41   62.39
   6   1   4  927.91   58.59
  -6   1  -4  886.11   58.09
   6   1   4  899.51   59.29
  -6  -1   4  943.01   62.49
   6  -1  -4  926.81   53.59
  -6   1  -4  859.71   57.79
   7   1  -4 1015.70   60.29
   7  -1   4 1080.39   71.99
  -7   1   4  999.30   72.29
  -7  -1  -4 1054.59   69.39
  -7  -1  -4 1050.79   67.69
  -7   1   4 1060.79   63.39
   7   1  -4 1106.89   73.39
   7  -1   4 1092.09   70.29
  -7   1  -4 1047.70   68.39
   7   1   4 1142.09   70.79
   7  -1  -4 1081.49   63.49
   7   1   4 1082.69   68.59
  -7   1  -4 1129.79   70.19
  -7  -1   4 1184.28   74.89
   7  -1  -4 1104.19   73.69
  -8  -1  -4  443.36   36.00
   8  -1   4  414.96   40.80
   8  -1   4  424.06   37.50
   8   1  -4  476.65   27.60
  -8  -1  -4  452.35   38.30
   8   1  -4  459.75   40.50
  -8   1   4  451.95   30.40
  -8   1   4  483.15   42.30
  -8   1  -4  341.57   34.20
   8   1   4  396.56   35.20
   8  -1  -4  395.56   29.80
   8   1   4  367.46   38.10
   8  -1  -4  379.86   39.90
  -8   1  -4  397.56   42.50
  -8  -1   4  430.96   42.50
   9  -1   4  330.87   32.40
   9   1  -4  313.97   21.50
  -9  -1  -4  277.37   28.00
   9   1  -4  309.77   36.00
  -9  -1  -4  308.37   32.20
  -9   1   4  297.47   23.30
  -9   1  -4  197.98   30.10
  -9   1  -4  222.78   27.40
   9   1   4  214.28   31.40
   9   1   4  237.98   28.50
   9  -1  -4  239.78   35.30
 -10   1   4  194.48   20.60
 -10  -1  -4  200.58   25.40
  10  -1   4  215.58   33.00
  10   1  -4  178.28   31.20
  10  -1   4  218.68   31.00
  10   1  -4  202.18   19.60
  10  -1  -4  269.17   37.70
  10   1   4  259.87   34.60
  10   1   4  269.47   29.40
 -10   1  -4  259.57   27.70
  10  -1  -4  253.37   23.10
  11   1  -4  636.94   43.30
  11  -1   4  551.94   49.10
  11   1  -4  555.24   54.69
  11  -1   4  500.15   56.89
 -11   1   4  590.44   39.60
 -11  -1  -4  572.14   44.30
  11   1   4  563.74   46.60
  11   1   4  560.54   54.79
  11  -1  -4  530.75   56.69
  11  -1  -4  604.64   42.80
  12  -1   4  700.33   58.99
 -12   1   4  733.43   49.30
 -12  -1  -4  768.02   54.19
  12   1  -4  746.43   66.19
  12  -1   4  744.73   65.89
  12   1   4  777.72   57.39
 -12   1  -4  837.52   57.79
  12  -1  -4  788.72   52.79
  12  -1  -4  769.72   68.19
  12   1   4  798.22   64.49
 -13   1   4  467.25   36.50
  13  -1   4  426.36   55.49
  13   1   4  519.75   45.30
  13  -1  -4  591.44   44.90
  13   1   4  482.85   53.49
 -13   1  -4  580.34   45.00
  14   1  -4  280.07   45.80
 -14  -1  -4  315.37   33.50
  14  -1   4  232.48   41.50
  14  -1  -4  211.68   41.80
 -14   1  -4  271.37   32.40
  14   1   4  223.58   40.40
  14   1   4  238.58   32.80
  14  -1  -4  214.28   29.90
 -15  -1  -4  376.66   37.10
  15   1  -4  299.87   48.70
  15  -1   4  359.56   51.79
  15  -1  -4  269.97   35.40
 -15   1  -4  402.66   39.30
  15   1   4  442.16   52.19
  15  -1  -4  363.46   54.49
  16  -1   4   36.70   25.30
 -16  -1  -4   53.49   17.00
  16   1  -4   32.90   27.00
  16   1   4   46.80   27.70
  16  -1  -4   16.10   26.80
 -16   1  -4   73.79   18.00
  17   1  -4  495.95   63.29
 -17  -1  -4  479.85   40.20
  17  -1   4  517.55   63.49
 -17   1  -4  425.16   41.60
  17   1   4  326.07   54.39
  17  -1  -4  416.66   60.39
   0  -2  -4 3674.93  203.08
   0  -2   4 3770.22  203.28
   0   2   4 3795.32  200.08
   0  -2   4 3765.22  201.48
   0  -2  -4 3721.13  200.08
   0   2  -4 3674.43  202.88
  -1   2   4 2016.90  117.29
   1  -2   4 2036.00  119.89
   1   2  -4 1982.60  119.99
   1   2  -4 2079.19  118.19
  -1  -2  -4 2014.10  119.19
  -1  -2  -4 2047.20  115.49
  -1  -2  -4 2111.19  115.59
  -1   2  -4 2524.25  121.09
  -1  -2   4 2515.15  119.39
   2   2  -4  641.94   43.80
   2  -2   4  608.44   42.30
  -2   2   4  701.33   47.10
  -2  -2  -4  616.94   40.30
   2   2  -4  662.93   41.90
   2  -2   4  618.54   45.90
   2  -2  -4  747.53   45.50
  -2   2  -4  747.23   46.50
   2   2   4  788.82   45.20
   2   2   4  756.52   40.90
  -2   2  -4  756.82   42.70
  -2  -2   4  803.22   42.40
  -2  -2   4  723.83   44.90
   3  -2   4  819.32   45.10
   3  -2  -4  658.13   43.80
   3   2   4  660.43   45.60
  -4  -2  -4  103.19   15.70
   4  -2   4  122.19   19.10
   4   2  -4  102.19   16.40
  -4   2   4  109.49   18.50
  -4  -2  -4  103.99   14.50
   4  -2   4   99.79   16.20
   5  -2   4 2951.30  154.38
  -5   2   4 2898.41  155.48
  -5   2   4 2894.81  150.18
  -5  -2  -4 2919.01  152.38
   5  -2   4 2832.42  152.78
  -5  -2  -4 2776.92  151.28
   5   2  -4 2833.82  154.78
   5  -2  -4 2629.64  149.59
  -5  -2   4 2575.34  153.98
   5   2   4 2571.74  151.58
   5   2   4 2516.65  150.78
  -5   2  -4 2509.55  151.28
   5  -2  -4 2485.75  153.88
  -5   2  -4 2513.45  152.28
   6  -2   4 1356.06   87.99
   6  -2   4 1594.54   90.79
   6   2  -4 1329.27   89.49
  -6   2   4 1395.06   83.49
  -6  -2  -4 1452.15   86.49
  -6   2   4 1437.26   90.59
  -6  -2  -4 1378.36   86.49
   6  -2  -4 1548.74   92.19
   6  -2  -4 1483.95   83.89
  -6   2  -4 1482.75   87.49
  -6  -2   4 1524.95   90.99
   6   2   4 1472.15   86.29
   6   2   4 1363.36   87.19
  -6   2  -4 1422.96   87.39
  -7   2   4 1392.96   87.89
   7   2  -4 1305.07   86.69
   7  -2   4 1415.26   86.29
  -7  -2  -4 1343.87   81.89
   7  -2   4 1377.96   84.49
  -7  -2  -4 1313.07   83.59
  -7   2   4 1349.86   79.39
   7   2   4 1244.78   83.29
  -7   2  -4 1322.07   82.99
   7   2   4 1381.16   82.09
   7  -2  -4 1403.66   88.49
  -7  -2   4 1403.36   87.39
  -7   2  -4 1361.26   84.09
   7  -2  -4 1327.77   79.09
  -8  -2  -4  190.18   23.20
   8   2  -4  183.38   27.50
  -8   2   4  159.88   27.80
  -8  -2  -4  165.18   24.00
   8  -2   4  163.88   27.40
   8  -2   4  188.88   25.80
  -8   2   4  146.89   18.00
  -8   2  -4  112.09   22.10
  -8  -2   4  123.29   24.30
   8  -2  -4  125.69   26.50
   8   2   4  147.59   21.70
   8  -2  -4  121.49   17.10
  -8   2  -4  138.59   21.20
   8   2   4  131.49   23.30
   9  -2   4 1440.26   98.69
  -9  -2  -4 1322.07   91.89
  -9   2   4 1393.46   86.29
   9  -2   4 1427.26   95.09
   9   2  -4 1477.75   97.09
  -9  -2  -4 1297.37   87.69
  -9   2  -4 1606.14   94.89
   9  -2  -4 1537.15   87.09
   9  -2  -4 1509.15   98.19
   9   2   4 1584.14  102.29
   9   2   4 1543.95   90.29
  -9   2  -4 1531.15   91.39
  10   2  -4  189.88   31.70
 -10   2   4  184.88   22.50
 -10  -2  -4  210.38   25.70
  10  -2   4  213.28   33.20
  10  -2   4  208.88   30.30
  10  -2  -4  239.68   23.50
 -10   2  -4  277.17   33.30
  10  -2  -4  241.88   36.00
  10   2   4  301.27   34.50
  11  -2   4  362.86   52.69
  11  -2   4  469.45   44.50
  11   2  -4  514.45   48.20
 -11   2  -4  397.06   37.00
  11  -2  -4  361.46   47.00
  11   2   4  320.67   34.10
  11  -2  -4  340.67   33.90
  11   2   4  360.76   42.00
 -12  -2  -4  568.64   43.80
  12  -2   4  544.55   56.79
 -12   2   4  509.65   40.90
  12   2  -4  511.05   54.39
  12   2   4  634.34   55.79
  12  -2  -4  605.14   43.80
  12   2   4  595.64   51.79
  12  -2  -4  583.34   58.79
 -12   2  -4  621.14   47.90
  13  -2   4  408.86   54.39
 -13  -2  -4  462.85   36.30
 -13   2   4  439.36   33.50
  13  -2  -4  359.46   40.70
  13   2   4  309.27   36.40
 -13   2  -4  353.56   39.10
  13   2   4  324.57   45.70
  14   2  -4  202.88   38.80
 -14   2   4  226.08   25.50
  14  -2  -4  239.38   43.20
  14   2   4  264.17   41.80
 -14   2  -4  273.07   32.00
  14   2   4  206.58   30.80
 -15  -2  -4  278.97   31.00
  15   2  -4  163.08   37.90
  15  -2   4  209.78   40.70
 -15   2   4  216.18   25.50
  15  -2  -4  281.97   36.40
  15   2   4  216.58   31.50
  15  -2  -4  305.67   48.40
  15   2   4  296.47   45.20
 -15   2  -4  286.67   34.20
  16  -2   4   74.49   31.70
 -16  -2  -4  103.29   20.30
  16   2  -4   96.79   31.80
 -16   2  -4   87.49   19.70
  16  -2  -4   47.30   32.90
  16   2   4   77.59   30.40
  17  -2   4  139.19   39.00
  17   2  -4  116.29   36.20
  17   2   4   99.09   32.90
  17  -2  -4   79.59   39.70
 -17   2  -4  108.39   23.20
   0   3  -4 2066.89  113.79
   0   3   4 1959.00  112.09
   0   3  -4 2015.50  114.29
   0  -3   4 2061.69  114.69
   0  -3   4 2131.49  113.99
   1  -3   4  275.57   24.10
  -1  -3  -4  248.98   18.40
   1   3  -4  257.27   21.30
  -1   3   4  269.37   23.10
  -1  -3  -4  260.37   18.40
  -1  -3  -4  257.77   22.10
   1  -3   4  248.38   20.50
   1   3  -4  203.18   20.20
  -2  -3  -4  339.37   26.50
   2   3  -4  339.17   26.30
  -2   3   4  330.47   25.80
   2  -3   4  313.87   25.50
  -2  -3  -4  310.37   22.60
   2   3  -4  345.97   23.50
  -2  -3   4  316.77   26.70
  -2  -3   4  347.57   23.90
   2  -3  -4  321.07   25.70
   2  -3  -4  308.67   26.90
  -2   3  -4  376.56   25.50
   3  -3   4  303.17   25.90
   3  -3   4  311.67   24.30
   3  -3  -4  221.98   21.30
  -3   3  -4  258.47   24.90
   3  -3  -4  222.48   24.10
  -3  -3   4  226.18   17.90
  -3  -3   4  238.08   23.20
  -3   3  -4  236.18   21.30
   3   3   4  223.38   19.70
   3   3   4  251.47   22.80
  -4  -3  -4  457.55   29.80
  -4   3   4  476.25   31.50
  -4  -3  -4  454.55   31.10
   4  -3   4  447.96   34.10
  -4   3   4  473.05   35.10
   4   3   4  362.06   29.20
   4  -3  -4  361.26   33.70
  -4   3  -4  364.16   30.70
   4   3   4  345.77   29.70
   5   3  -4  307.67   29.80
  -5  -3  -4  324.37   27.90
  -5   3   4  275.37   31.50
  -5  -3  -4  293.77   26.60
   5  -3   4  328.77   30.60
   5  -3   4  315.37   31.20
  -5   3   4  307.97   26.30
   5  -3  -4  353.66   26.70
   5   3   4  357.26   27.40
  -5   3  -4  324.07   27.70
   5   3   4  305.77   27.20
   5  -3  -4  355.86   33.70
  -5  -3   4  337.27   31.10
  -5   3  -4  330.67   29.80
   6   3  -4  988.70   65.09
   6  -3   4 1065.29   67.59
  -6  -3  -4  963.50   63.49
  -6  -3  -4 1067.79   61.99
  -6   3   4 1043.60   59.99
  -6   3   4 1019.70   66.59
   6  -3   4 1011.60   64.89
   6   3   4  890.71   61.19
   6  -3  -4  897.91   66.99
   6   3   4  843.52   58.99
  -6   3  -4  926.81   62.19
  -6   3  -4  874.51   62.39
   6  -3  -4  860.71   58.69
   7   3  -4 1896.61  118.99
  -7   3   4 1908.11  112.39
   7  -3   4 1916.91  118.09
  -7   3   4 1985.40  119.89
  -7  -3  -4 1816.82  114.59
   7  -3   4 1912.81  117.09
  -7  -3  -4 1922.71  113.59
   7   3   4 2015.00  116.09
  -7   3  -4 1952.20  115.79
   7  -3  -4 2011.60  112.59
  -7   3  -4 2045.80  117.19
   7  -3  -4 1980.60  120.79
  -7  -3   4 1966.10  118.99
   7   3   4 2012.90  113.49
   8  -3   4  980.70   71.19
   8  -3   4 1004.60   74.39
  -8  -3  -4 1013.60   65.89
  -8   3   4 1042.70   65.19
   8   3  -4  915.41   70.69
   8   3   4 1049.00   69.59
  -8   3  -4 1070.39   68.59
   8  -3  -4 1134.39   74.29
  -8   3  -4 1042.60   70.09
   8  -3  -4 1082.09   64.99
   8   3   4 1060.69   65.89
  -9   3   4  555.94   40.00
  -9  -3  -4  542.85   41.20
  -9  -3  -4  537.55   45.80
   9  -3   4  485.95   44.20
   9  -3   4  507.55   48.70
   9   3  -4  509.55   47.80
  -9   3  -4  540.95   50.79
   9   3   4  575.24   41.40
   9  -3  -4  506.75   50.09
  -9   3  -4  571.44   48.90
   9  -3  -4  599.84   40.10
  10   3  -4  271.97   36.90
  10  -3   4  230.68   34.00
 -10  -3  -4  277.67   28.10
  10  -3   4  273.87   38.90
 -10   3   4  284.17   27.50
  10  -3  -4  329.57   41.30
  10   3   4  313.67   34.50
 -10   3  -4  323.97   32.60
  10   3   4  278.77   28.80
 -11   3   4  103.49   18.50
  11  -3   4   28.70   29.00
 -11  -3  -4   61.49   16.90
  11   3  -4   67.59   22.90
  11   3   4   82.29   17.20
  11  -3  -4   57.79   28.20
  11   3   4   69.89   22.80
  11  -3  -4  110.49   19.80
 -11   3  -4   83.79   20.60
  12   3  -4  366.36   43.70
 -12   3   4  377.16   31.60
  12  -3   4  411.76   47.90
  12  -3  -4  320.57   46.90
  12   3   4  321.57   31.90
 -12   3  -4  282.47   35.20
  12   3   4  346.27   41.80
  12  -3  -4  296.37   31.40
 -13  -3  -4  248.48   31.00
  13   3  -4  207.98   47.50
 -13   3  -4  348.47   37.20
  13  -3  -4  323.97   53.89
  13   3   4  340.77   45.40
  13  -3  -4  343.47   37.00
  14  -3   4  384.56   62.29
 -14   3   4  397.96   36.90
  14   3  -4  403.26   51.19
 -14  -3  -4  473.75   37.40
  14   3   4  467.85   51.89
  14  -3  -4  438.66   55.39
 -14   3  -4  482.55   44.30
  14  -3  -4  421.66   41.10
  14   3   4  450.05   39.50
 -15   3   4  432.36   38.00
  15  -3   4  485.95   60.69
  15   3  -4  529.25   57.29
  15   3   4  387.46   41.00
 -15   3  -4  463.35   44.60
  15   3   4  487.65   55.09
  15  -3  -4  488.85   59.79
  15  -3  -4  419.86   50.69
  16  -3   4  155.88   39.60
 -16   3   4  191.88   26.30
  16   3  -4  205.58   43.90
  16  -3  -4  201.18   45.00
 -16   3  -4  268.07   34.40
  16   3   4  203.58   39.70
  17  -3   4  426.56   59.29
  17   3  -4  301.27   75.29
  17   3   4  371.86   52.99
 -17   3  -4  302.77   37.90
   0  -4  -4  293.67   22.10
   0  -4   4  292.37   23.80
   0  -4   4  288.17   24.00
   0  -4   4  280.57   24.20
   0   4   4  299.17   22.30
   0   4  -4  253.57   24.20
   1   4  -4  363.76   27.40
   1  -4   4  331.47   27.90
  -1  -4  -4  332.07   25.90
   1   4  -4  311.97   25.10
  -1   4   4  379.86   26.30
  -1  -4  -4  321.77   24.00
   1  -4   4  325.07   26.80
   2   4   4   48.90   10.20
   2  -4  -4   30.10   10.90
  -2   4  -4   35.10   13.00
   2  -4  -4   38.40   12.30
  -2   4  -4   57.59   11.70
  -2  -4   4   43.50   12.40
  -2  -4   4   52.79   10.30
   3  -4   4 1729.53   98.79
   3   4  -4 1522.45   96.89
  -3  -4  -4 1620.44   95.79
  -3   4   4 1558.64   96.49
   3  -4   4 1642.84   96.89
  -3  -4  -4 1573.54   94.09
  -3   4   4 1720.23   97.49
   3   4  -4 1521.65   93.39
  -3  -4   4 1750.42   92.49
  -3   4  -4 1806.42   96.89
   3   4   4 1700.33   94.59
   3  -4  -4 1691.23   96.69
  -3   4  -4 1758.62   98.49
  -3  -4   4 1716.03   97.89
   3  -4  -4 1723.13   97.79
  -4   4   4 2105.29  117.39
   4  -4   4 2020.00  118.89
  -4  -4  -4 2057.29  116.49
   4   4  -4 2076.89  119.09
  -4   4   4 2071.29  118.89
   4  -4   4 2070.79  117.99
  -4  -4  -4 2041.50  115.29
   4   4  -4 2010.90  110.69
   4   4   4 2067.79  115.59
  -4  -4   4 2067.79  118.79
  -4   4  -4 1992.90  116.89
  -4  -4   4 2017.30  111.09
   4  -4  -4 2040.10  116.89
  -4   4  -4 2012.20  118.69
   4  -4  -4 2002.80  118.79
  -5  -4  -4  675.43   45.40
   5   4  -4  716.73   49.80
  -5   4   4  758.82   47.30
   5  -4   4  789.22   50.39
  -5  -4  -4  752.62   46.50
   5  -4   4  700.63   49.50
  -5   4   4  770.02   51.19
   5  -4  -4  677.63   50.69
  -5   4  -4  621.34   47.90
  -5   4  -4  642.34   46.60
   5   4   4  655.33   45.80
   5  -4  -4  650.23   45.60
  -5  -4   4  583.14   48.10
   5   4   4  642.74   45.10
  -6   4   4  333.27   30.70
   6  -4   4  333.07   37.40
  -6  -4  -4  364.76   31.30
   6  -4   4  334.17   34.30
   6  -4  -4  439.96   40.40
  -6   4  -4  423.66   34.80
   6  -4  -4  404.16   31.10
  -6   4  -4  450.45   34.60
  -6  -4   4  397.26   35.90
   6   4   4  384.36   32.10
   6   4   4  421.66   31.20
   7  -4   4   27.50   16.40
  -7  -4  -4   17.00   15.40
  -7   4   4   10.90   10.20
   7  -4   4   30.70   18.30
  -7  -4  -4   38.60   13.60
   7   4  -4   26.30   14.60
  -7   4   4   22.60   15.90
  -7   4  -4   14.00   14.10
   7  -4  -4   30.10   23.50
  -7  -4   4  -19.40   12.70
   7  -4  -4   -1.80    8.20
   7   4   4    5.30   11.70
  -7   4  -4   -4.70   11.20
   7   4   4    7.80    9.50
  -8   4   4  165.48   21.00
  -8  -4  -4  171.98   24.10
   8  -4   4  175.38   26.50
  -8  -4  -4  164.18   22.60
   8   4  -4  189.78   28.50
   8  -4   4  126.39   29.90
  -8   4  -4  180.48   25.00
   8  -4  -4  198.28   21.90
   8   4   4  195.18   26.50
   8  -4  -4  199.38   30.90
   8   4   4  218.98   22.00
  -9  -4  -4  870.31   53.89
  -9  -4  -4  823.92   58.19
   9  -4   4  791.52   61.99
   9   4  -4  815.42   61.69
  -9   4   4  790.22   53.39
   9  -4   4  755.52   58.89
  -9   4  -4  709.43   55.59
   9  -4  -4  749.53   63.39
   9   4   4  741.83   57.49
   9  -4  -4  752.92   52.99
   9   4   4  717.53   51.39
  10   4  -4 1458.85   96.39
 -10   4   4 1423.26   86.99
  10  -4   4 1272.67   94.39
 -10  -4  -4 1466.95   86.29
 -10   4  -4 1356.36   90.09
  10  -4  -4 1404.86   86.89
  10   4   4 1424.26   93.39
  10  -4  -4 1333.07   95.89
  10   4   4 1444.66   85.89
 -11  -4  -4  599.74   48.40
  11  -4   4  672.93   62.89
  11   4  -4  621.74   58.39
  11   4   4  694.63   58.19
  11  -4  -4  725.83   65.19
  11  -4  -4  771.62   51.59
  11   4   4  745.73   49.99
 -11   4  -4  743.33   55.89
 -12   4   4  605.24   46.80
 -12  -4  -4  604.74   44.50
  12  -4   4  522.25   58.79
  12   4  -4  554.74   56.59
  12  -4  -4  681.83   63.99
 -12   4  -4  666.13   52.09
  12   4   4  556.94   55.59
  12  -4  -4  619.94   47.00
  12   4   4  633.84   46.00
 -13   4   4   92.59   18.40
 -13  -4  -4  121.29   19.50
  13   4  -4   63.39   26.60
  13  -4   4   69.99   31.60
  13  -4  -4   10.50   27.30
  13   4   4   30.30   23.20
 -13   4  -4   65.59   19.90
 -14   4   4  301.57   32.70
  14   4  -4  317.67   46.40
  14  -4   4  313.37   47.40
 -14  -4  -4  390.16   32.40
  14  -4  -4  382.86   54.99
 -14   4  -4  417.06   39.20
  14   4   4  299.27   40.60
  14   4   4  351.96   60.19
  15  -4   4  166.18   40.60
 -15   4   4  173.58   26.80
  15   4  -4  138.19   32.70
  15   4   4  236.18   39.70
 -15   4  -4  234.98   33.70
  15  -4  -4  189.98   41.60
 -16   4   4  369.66   37.50
  16   4  -4  456.45   58.19
  16  -4   4  430.06   60.49
  16   4   4  468.65   53.09
 -16   4  -4  386.66   44.30
  16  -4  -4  390.26   59.39
  17  -4   4  340.77   61.29
 -17   4  -4  488.45   54.39
  17   4   4  504.95   58.19
  17  -4  -4  376.76   73.79
   0   5  -4  478.55   37.10
   0  -5   4  536.85   37.60
   0  -5   4  576.24   38.40
   0  -5  -4  539.05   38.00
   0  -5  -4  546.35   36.50
   0  -5   4  551.04   37.30
   0   5   4  519.25   35.90
  -1   5   4  549.54   37.70
  -1  -5  -4  569.44   35.90
   1  -5   4  573.84   39.00
   1   5  -4  617.64   37.70
  -1  -5  -4  593.24   36.80
   1  -5   4  605.94   39.30
  -1  -5   4  501.95   38.40
   1  -5  -4  482.35   37.90
  -1  -5   4  495.85   36.40
   1  -5  -4  484.95   37.00
  -2  -5  -4 2002.70  122.69
   2  -5   4 1935.21  125.09
   2   5  -4 1912.31  121.69
  -2   5   4 1949.01  124.09
   2   5  -4 2056.59  125.69
  -2  -5   4 2342.37  126.29
  -2   5  -4 2433.36  125.99
   2  -5  -4 2385.46  125.89
   2  -5  -4 2411.36  126.49
  -2   5  -4 2397.16  126.99
  -2  -5   4 2441.06  122.99
  -3   5   4 2408.36  136.69
  -3  -5  -4 2415.16  134.19
   3  -5   4 2328.87  136.49
   3   5  -4 2440.66  131.79
   3   5  -4 2361.36  136.99
   3  -5   4 2448.85  137.69
  -3  -5  -4 2303.87  134.79
  -3   5   4 2352.26  136.39
   3  -5  -4 2436.56  136.69
  -3   5  -4 2350.86  137.19
   3   5   4 2498.25  134.49
  -3   5  -4 2374.36  135.99
  -3  -5   4 2421.76  137.39
   3  -5  -4 2391.46  137.19
   4  -5   4 3493.05  190.48
  -4  -5  -4 3424.96  187.18
   4  -5   4 3518.25  189.68
   4   5  -4 3441.26  189.98
  -4   5   4 3429.76  188.98
  -4  -5  -4 3385.26  186.58
  -4   5   4 3444.46  189.78
   4  -5  -4 3308.07  189.88
   4   5   4 3305.17  186.58
  -4   5  -4 3323.17  188.48
  -4   5  -4 3226.88  189.38
  -4  -5   4 3243.38  182.38
  -4  -5   4 3297.57  189.68
   4  -5  -4 3409.46  188.68
   5  -5   4  312.47   30.70
  -5   5   4  274.47   27.60
  -5  -5  -4  260.87   26.30
   5  -5   4  376.26   34.30
   5   5  -4  276.67   19.80
   5   5  -4  284.67   30.30
  -5   5   4  289.67   30.70
   5  -5  -4  403.66   37.40
  -5   5  -4  391.36   32.10
  -5   5  -4  400.66   30.00
  -6  -5  -4  554.94   39.90
   6   5  -4  558.94   46.60
  -6  -5  -4  553.04   39.00
  -6   5   4  561.54   45.30
   6  -5   4  577.34   44.20
   6  -5   4  590.74   45.60
  -6  -5   4  461.05   42.00
  -6   5  -4  524.85   42.50
   6  -5  -4  504.85   45.50
   6  -5  -4  494.65   39.90
   6   5   4  505.75   40.10
   7  -5   4  396.56   35.20
  -7  -5  -4  379.76   30.80
  -7   5   4  356.86   31.70
   7   5  -4  359.46   35.50
  -7   5   4  344.77   35.30
   7  -5   4  305.87   41.30
  -7  -5  -4  427.26   32.40
   7  -5  -4  324.67   37.90
   7   5   4  291.87   31.60
   7  -5  -4  329.07   34.50
  -7   5  -4  326.07   32.30
  -7  -5   4  303.77   37.30
  -8  -5  -4  853.81   60.19
  -8   5   4  874.11   61.79
   8  -5   4  874.11   65.59
   8   5  -4  942.11   67.89
   8  -5   4  827.62   66.59
  -8  -5  -4  866.21   62.49
  -8   5  -4 1061.99   66.29
   8   5   4 1008.20   60.19
   8  -5  -4  961.20   70.29
   8  -5  -4  986.60   62.69
   8   5   4 1002.50   65.19
   9  -5   4  900.61   67.29
  -9  -5  -4  910.01   57.79
   9   5  -4  883.81   65.89
  -9  -5  -4  932.41   68.19
  -9   5  -4  753.92   60.29
   9  -5  -4  845.62   67.99
   9   5   4  837.32   55.99
   9  -5  -4  850.01   58.59
   9   5   4  818.02   61.69
  10   5  -4 1143.19   85.39
  10  -5   4 1269.67   91.59
 -10   5   4 1205.78   79.09
 -10  -5  -4 1218.88   76.89
  10   5   4 1273.17   84.79
  10  -5  -4 1141.29   77.99
 -10   5  -4 1288.77   83.39
  10   5   4 1230.68   76.09
  10  -5  -4 1303.77   91.79
 -11   5   4  476.35   43.60
  11   5  -4  485.15   50.69
  11  -5   4  536.15   56.59
 -11  -5  -4  491.85   41.70
  11   5   4  590.94   52.49
  11  -5  -4  688.93   61.19
  11   5   4  645.44   42.20
  12   5  -4  461.05   50.19
 -12   5   4  547.45   42.10
  12  -5   4  505.45   56.79
 -12  -5  -4  522.05   38.10
  12   5   4  403.26   36.00
 -12   5  -4  397.86   42.20
  12   5   4  351.56   45.70
  12  -5  -4  392.36   54.09
  13  -5   4   86.49   41.50
  13   5  -4   67.09   27.20
  13  -5  -4   62.69   31.40
 -13   5  -4   29.80   17.90
  13   5   4   35.20   21.40
  13   5   4   56.79   15.10
  14  -5   4  116.59   33.90
  14   5  -4  138.39   32.50
 -14   5   4  134.69   23.70
  14   5   4  139.59   38.10
  14  -5  -4  127.39   39.10
 -14   5  -4  159.68   27.10
 -15   5   4  267.87   33.20
  15   5  -4  265.37   46.10
  15  -5   4  251.57   46.20
  15  -5  -4  253.67   49.90
  15   5   4  275.67   45.20
 -15   5  -4  279.37   36.30
  16   5  -4  432.26   59.19
 -16   5   4  491.35   43.30
  16  -5   4  462.55   65.59
 -16   5  -4  466.45   54.89
  16  -5  -4  464.75   64.69
  16   5   4  482.85   57.29
  17   5  -4  403.06   63.59
 -17   5   4  406.76   39.70
  17  -5   4  301.77   62.09
  17   5   4  494.35   58.29
 -17   5  -4  508.05   48.00
  17  -5  -4  437.06   67.69
   0  -6  -4  342.47   28.00
   0  -6   4  337.47   28.90
   0  -6   4  367.76   29.80
   0   6   4  362.36   28.60
   0   6  -4  375.76   29.50
   0  -6   4  369.06   30.50
   0  -6  -4  316.37   28.60
  -1  -6  -4  226.48   20.00
   1  -6   4  200.58   22.70
   1   6  -4  208.88   20.90
  -1   6   4  190.08   20.40
  -1  -6  -4  196.58   18.50
   1  -6   4  223.78   22.50
   1   6  -4  228.78   23.50
   1  -6  -4  159.28   20.80
  -1  -6   4  149.19   19.50
   1  -6  -4  172.48   20.90
  -1  -6   4  158.68   20.80
  -1   6  -4  143.29   21.00
  -2  -6  -4  878.21   57.39
   2  -6   4  843.72   59.59
  -2   6   4  902.71   60.39
  -2   6   4  930.31   59.09
   2   6  -4  949.60   60.49
  -2  -6  -4  903.01   58.49
  -2  -6  -4  906.71   56.99
   2   6  -4  893.01   56.49
   2  -6   4  847.32   59.69
  -2   6  -4  992.80   59.99
  -2  -6   4 1029.60   57.49
   2  -6  -4 1003.40   60.59
  -2   6  -4  944.91   60.79
   2  -6  -4  944.71   59.89
   3   6  -4  459.45   33.90
   3   6  -4  432.66   27.90
   3  -6   4  439.86   34.40
  -3   6   4  448.66   33.60
   3  -6   4  454.85   34.40
  -3  -6  -4  422.36   31.20
  -3   6   4  433.46   32.90
  -3  -6   4  323.77   26.90
  -3   6  -4  316.47   30.20
   3   6   4  311.27   29.40
   3  -6  -4  317.77   30.50
   3  -6  -4  336.87   32.60
  -3  -6   4  303.87   31.60
   4  -6   4  166.88   23.60
  -4  -6  -4  179.98   19.70
   4   6  -4  168.78   23.20
  -4  -6  -4  154.18   19.20
  -4   6   4  146.59   21.80
  -4   6   4  223.88   24.30
   4  -6   4  190.78   29.50
   4   6  -4  176.98   16.20
  -4  -6   4  160.68   16.60
  -4   6  -4  182.08   24.10
  -4  -6   4  150.58   25.60
   4   6   4  163.18   20.70
  -4   6  -4  172.98   21.00
   4  -6  -4  181.58   21.10
   5  -6   4  581.34   46.90
  -5   6   4  670.33   47.50
  -5  -6  -4  626.34   42.90
  -5  -6  -4  598.04   42.70
   5   6  -4  553.64   45.90
   5  -6   4  616.54   47.00
  -5   6   4  564.34   45.10
   5  -6  -4  765.22   50.99
   6   6  -4   72.49   17.20
  -6   6   4   73.59   18.50
   6  -6   4   88.99   21.10
   6  -6  -4   31.00   13.40
  -6  -6   4   34.00    6.90
  -6   6  -4   23.50   15.10
  -6  -6   4   31.70   14.90
  -6   6  -4   44.80   13.00
   6  -6  -4   44.30   19.10
   6   6   4   34.70   13.00
   7  -6   4  349.77   40.40
   7  -6   4  324.17   37.90
  -7  -6  -4  341.27   31.50
  -7  -6  -4  318.77   30.40
   7   6  -4  382.46   37.00
   7  -6  -4  348.97   32.00
  -7   6  -4  367.86   33.80
   7   6   4  418.06   34.00
   7  -6  -4  369.66   39.60
  -7   6  -4  359.36   35.10
  -8  -6  -4 1107.79   68.89
  -8   6   4 1067.09   71.29
  -8  -6  -4 1036.30   71.29
   8   6  -4 1033.70   74.99
   8  -6   4 1107.09   76.69
   8  -6  -4 1139.39   78.59
   8   6   4 1088.79   73.49
  -8   6  -4 1058.49   73.19
   8  -6  -4 1047.80   70.49
  -9   6   4  517.55   42.80
  -9  -6  -4  546.45   40.30
   9   6  -4  464.05   46.30
   9  -6   4  521.35   50.29
   9   6   4  471.75   44.80
   9  -6  -4  506.25   50.99
  -9   6  -4  494.65   45.00
  10   6  -4  246.98   35.70
 -10  -6  -4  295.87   30.70
 -10   6   4  300.77   32.40
  10  -6   4  252.97   43.80
 -10   6  -4  315.07   35.70
  10   6   4  286.07   35.10
  10  -6  -4  318.67   46.30
 -11   6   4  118.39   23.00
  11  -6   4  126.39   33.70
 -11  -6  -4   96.99   19.30
  11   6  -4   52.69   23.90
  11  -6  -4  176.38   36.90
 -11   6  -4  171.38   27.90
 -12   6   4  153.68   27.00
 -12  -6  -4  188.98   24.70
  12  -6   4  182.48   45.40
  12   6   4  170.48   33.60
  12  -6  -4  186.38   56.59
 -12   6  -4  121.19   27.00
 -13  -6  -4   88.99   18.10
  13   6  -4   65.29   26.60
 -13   6   4   79.59   20.30
  13  -6   4  100.99   36.10
  13   6   4  135.09   30.70
 -13   6  -4  118.19   27.20
  13  -6  -4  138.29   37.50
 -14   6   4  467.05   46.10
  14   6  -4  563.24   58.79
  14  -6   4  502.45   63.19
  14  -6  -4  513.95   63.59
 -14   6  -4  587.54   51.89
  14   6   4  603.64   57.79
  15   6  -4  748.93   74.49
 -15   6   4  669.83   57.69
  15  -6   4  645.14   74.39
 -15  -6  -4  848.32   51.19
  15   6   4  737.23   68.39
  15  -6  -4  750.72   78.69
 -15   6  -4  778.02   64.99
  16  -6   4  731.83   77.19
 -16   6   4  639.64   54.69
  16   6  -4  676.63   73.99
 -16   6  -4  665.83   60.19
  16  -6  -4  678.43   76.79
  16   6   4  776.72   70.69
 -17   6   4  164.28   28.40
  17   6  -4  185.78   41.90
  17  -6   4  221.28   83.39
  17  -6  -4  179.88   52.89
 -17   6  -4  208.98   35.50
  17   6   4  248.48   45.40
   0  -7  -4  607.24   42.80
   0   7  -4  613.54   43.30
   0  -7   4  578.34   42.20
   0  -7   4  603.14   43.20
   0  -7   4  529.65   42.80
   0  -7  -4  580.24   42.30
   0   7   4  626.44   41.80
   1   7  -4   49.00   13.50
   1  -7   4   56.19   14.50
   1  -7   4   75.09   15.90
  -1  -7  -4   73.69   12.90
  -1  -7  -4   67.49   15.40
  -1   7   4  102.29   16.50
  -1  -7  -4   60.59   13.90
   1  -7   4   86.49   17.40
  -2   7   4 4065.69  219.88
  -2  -7  -4 3978.20  219.08
   2  -7   4 4096.49  221.08
  -2   7   4 4085.59  221.18
   2   7  -4 4174.18  221.58
  -2  -7  -4 3983.40  217.78
  -2  -7  -4 4102.19  218.68
   2  -7   4 3973.50  220.58
   2   7  -4 4071.19  217.18
  -2  -7   4 3658.33  216.28
  -2   7  -4 3594.34  219.78
   2  -7  -4 3865.71  220.78
  -2  -7   4 3843.22  220.88
  -2   7  -4 3754.22  219.48
   2  -7  -4 3905.51  219.88
  -3  -7  -4 1400.76   86.69
  -3  -7  -4 1413.56   85.79
   3  -7   4 1409.66   94.29
   3  -7   4 1371.96   88.69
   3   7  -4 1381.76   88.89
   3   7  -4 1368.46   83.69
  -3   7   4 1385.16   88.99
  -3   7   4 1342.07   87.69
  -3   7  -4 1578.14   94.69
  -3   7  -4 1504.65   90.19
   3  -7  -4 1561.64   94.79
  -3  -7   4 1465.45   93.29
   3  -7  -4 1572.94   90.09
  -3  -7   4 1498.95   84.29
  -4   7   4 2412.26  136.49
  -4  -7  -4 2246.28  132.99
   4  -7   4 2282.97  136.39
  -4   7   4 2278.67  135.69
  -4  -7  -4 2299.87  133.19
   4   7  -4 2322.77  129.29
   4   7  -4 2227.38  136.49
  -4  -7  -4 2319.67  133.19
   4  -7   4 2324.57  136.69
   4  -7  -4 2338.57  136.99
  -4  -7   4 2378.36  136.89
   4  -7  -4 2435.06  136.19
  -4   7  -4 2246.98  134.99
   4   7   4 2348.27  133.79
  -4   7  -4 2374.36  137.79
  -4  -7   4 2305.67  129.29
   5   7  -4  806.32   56.49
  -5  -7  -4  751.92   51.99
   5  -7   4  760.72   55.69
   5   7  -4  797.72   47.00
  -5   7   4  838.02   56.49
  -5  -7  -4  800.22   51.79
   5  -7  -4  751.42   54.09
  -5   7  -4  753.22   53.99
   5  -7  -4  810.52   63.69
  -5   7  -4  748.73   55.59
   5   7   4  789.72   53.49
  -5  -7   4  711.53   54.59
  -5  -7   4  711.93   46.40
  -6   7   4  929.11   64.89
   6   7  -4  953.90   66.99
  -6  -7  -4  912.11   62.39
  -6  -7  -4  986.20   61.99
   6  -7   4  950.10   67.69
  -6   7  -4  936.21   65.19
  -6  -7   4  915.71   56.19
  -6   7  -4 1007.90   67.19
   6  -7  -4  986.20   64.89
   6   7   4  999.50   64.19
   6  -7  -4  958.60   68.79
  -7  -7  -4   22.50   11.50
   7  -7   4   27.00   18.50
  -7  -7  -4   14.50   10.70
   7   7  -4   18.10   14.50
  -7   7   4    4.90   12.30
   7  -7  -4   16.90   18.00
  -7   7  -4   10.60   13.90
  -8   7   4  737.23   53.19
   8  -7   4  727.83   58.89
   8   7  -4  793.12   57.19
  -8  -7  -4  735.63   49.40
   8  -7  -4  580.34   56.89
  -8   7  -4  596.34   52.29
   8   7   4  583.24   50.79
  -9  -7  -4  324.57   32.60
   9   7  -4  350.26   39.20
   9  -7   4  315.37   45.90
  -9   7   4  313.37   34.50
  -9   7  -4  399.46   39.70
   9  -7  -4  368.46   47.50
   9   7   4  396.66   38.00
  10  -7   4  927.51   74.29
  10   7  -4  922.31   70.59
 -10   7   4  927.61   65.29
 -10  -7  -4  821.02   59.79
 -10   7  -4  910.31   66.99
  10   7   4  895.91   67.89
  10  -7  -4  797.32   73.49
  11   7  -4  555.84   54.19
 -11  -7  -4  537.65   42.20
 -11   7   4  511.25   46.50
  11  -7   4  454.65   56.79
 -11   7  -4  553.14   49.60
  11  -7  -4  512.15   59.19
  11   7   4  586.34   52.69
 -12   7   4  687.63   56.59
  12   7  -4  681.93   64.99
  12  -7   4  695.03   80.99
 -12  -7  -4  726.43   52.29
  12  -7  -4  762.92   73.49
  12   7   4  758.82   64.89
 -12   7  -4  813.22   62.89
 -13   7   4  100.99   22.60
  13  -7   4  142.09   37.20
 -13  -7  -4  110.59   18.50
  13   7  -4   85.29   25.80
  13  -7  -4   28.40   30.60
  13   7   4   66.79   26.50
 -13   7  -4   64.49   22.40
 -14   7   4  193.48   29.90
  14   7  -4  203.68   39.80
  14  -7   4  135.99   40.40
 -14   7  -4  151.08   29.70
  14  -7  -4   93.29   38.20
  14   7   4  178.58   35.70
  15   7  -4   -7.50   23.60
  15  -7   4   42.40   33.40
 -15   7   4   34.50   18.20
  15   7   4   27.20   23.80
  15  -7  -4   21.10   33.90
 -15   7  -4   21.10   19.50
  16  -7   4  309.87   58.59
  16   7  -4  326.57   58.89
  16   7   4  283.87   47.80
 -16   7  -4  293.97   43.00
   0  -8  -4  843.12   60.29
   0   8  -4  809.12   55.79
   0  -8  -4  878.41   57.09
   0  -8   4  813.62   56.59
   0  -8   4  841.52   55.79
   0  -8   4  821.32   57.69
   1  -8   4   18.30   12.20
  -1  -8  -4   27.40   10.80
   1   8  -4   16.60   11.20
  -1  -8  -4   20.40   10.90
   1  -8   4   27.50   13.90
  -1   8   4   34.90   12.50
   1  -8  -4   38.20   13.60
   1  -8  -4   36.50   12.30
  -1  -8   4   25.80   11.60
  -1  -8   4   22.80   13.20
  -1   8  -4   28.60   13.40
  -1  -8   4   16.90   11.40
  -2  -8  -4  239.38   22.70
  -2  -8  -4  231.48   24.90
  -2   8   4  288.97   32.90
  -2  -8  -4  286.47   25.80
   2   8  -4  239.18   27.50
   2  -8   4  260.57   28.90
   2   8  -4  237.98   23.90
   2  -8   4  276.17   27.40
  -2   8  -4  203.48   24.40
  -2  -8   4  234.28   23.20
  -2  -8   4  234.48   26.10
  -2   8  -4  212.98   26.80
   2  -8  -4  227.88   26.90
   3  -8   4  342.87   33.10
  -3   8   4  366.06   38.10
   3   8  -4  379.56   38.50
  -3  -8  -4  296.37   29.00
  -3  -8  -4  366.06   29.70
   3   8  -4  370.96   28.40
  -3   8   4  354.86   31.80
  -3  -8  -4  363.96   29.90
   3  -8   4  410.46   49.40
   3  -8  -4  319.17   31.70
  -3   8  -4  313.97   30.80
  -3   8  -4  398.26   43.40
  -3  -8   4  324.67   32.10
   3  -8  -4  321.77   34.70
  -3  -8   4  347.27   27.70
  -4  -8  -4  605.94   43.60
  -4   8   4  625.34   48.20
   4  -8   4  595.64   48.60
   4   8  -4  629.44   48.50
  -4   8   4  593.74   47.10
   4  -8   4  591.34   48.30
   4   8  -4  590.94   41.40
  -4  -8  -4  662.93   45.30
   4  -8  -4  656.83   47.80
   4   8   4  666.53   46.40
  -4   8  -4  643.34   49.20
  -4   8  -4  624.84   46.90
  -4  -8   4  621.44   41.20
  -4  -8   4  616.44   47.80
   4  -8  -4  689.63   51.09
  -5  -8  -4   32.70   11.50
  -5  -8  -4   32.40   11.00
   5   8  -4   15.50   13.00
  -5  -8  -4   21.60    9.90
   5  -8   4   27.40   16.00
   5   8  -4   24.30    9.50
  -5   8   4   22.40   13.90
   5  -8  -4    2.80   15.90
   5   8   4   21.70   12.50
  -5  -8   4   30.70    8.80
  -5   8  -4   11.70   12.40
  -6  -8  -4  582.74   39.40
  -6   8   4  542.15   43.60
   6  -8   4  535.05   46.60
  -6  -8  -4  537.35   41.00
   6   8  -4  522.15   45.10
  -6  -8  -4  598.84   40.30
  -6   8  -4  468.65   43.40
   6  -8  -4  416.96   45.00
  -6  -8   4  436.36   32.80
   7   8  -4  165.88   27.80
  -7  -8  -4  181.08   24.10
   7  -8   4  178.28   30.50
  -7  -8  -4  195.18   21.80
  -7   8   4  200.88   27.40
  -7   8  -4  239.18   29.60
   7  -8  -4  238.88   33.70
   7   8   4  234.58   27.00
   8   8  -4  610.24   51.59
  -8  -8  -4  604.24   44.70
  -8   8   4  663.53   50.99
   8  -8   4  682.43   56.19
  -8   8  -4  592.64   50.09
   8   8   4  500.65   46.40
   8  -8  -4  501.75   53.49
   9  -8   4   89.59   29.10
  -9  -8  -4  103.29   19.80
  -9   8   4  105.69   22.80
   9   8  -4  115.89   24.60
   9  -8  -4   58.79   25.90
   9   8   4  104.49   23.20
  -9   8  -4   68.49   21.40
  10   8  -4  954.60   75.19
 -10  -8  -4  908.51   64.89
  10  -8   4  903.11   77.89
  10   8   4 1032.80   72.59
 -10   8  -4 1024.40   73.49
  10  -8  -4 1014.50   80.09
 -11   8   4  163.68   29.10
  11  -8   4  184.58   43.70
 -11  -8  -4  155.88   25.10
 -11   8  -4  213.08   35.10
  11   8   4  125.29   28.70
  11  -8  -4  150.88   50.09
 -12  -8  -4  504.95   42.20
  12   8  -4  519.55   53.59
 -12   8   4  473.55   46.20
  12  -8   4  486.35   63.99
 -12   8  -4  556.94   52.09
  12  -8  -4  479.75   63.19
  12   8   4  534.65   52.49
 -13   8   4  186.98   31.80
  13  -8   4  188.78   42.20
  13   8  -4  173.08   35.90
  13   8   4  170.28   34.90
  13  -8  -4  155.68   41.00
 -13   8  -4  227.18   36.20
  14  -8   4  478.85   64.49
 -14   8   4  431.66   45.30
  14   8  -4  482.45   58.29
  14   8   4  435.86   52.09
 -14   8  -4  400.96   49.00
  14  -8  -4  378.66   61.79
  15   8  -4   70.59   32.20
  15  -8   4   37.70   37.40
 -15   8   4   70.89   21.70
  15  -8  -4   51.59   36.80
  15   8   4   98.39   30.00
 -15   8  -4   64.69   20.90
  16  -8   4  248.18   64.99
 -16   8   4  294.47   39.20
  16   8  -4  421.96   73.99
  16  -8  -4  264.07   58.79
   0  -9   4 1377.76   88.39
   0   9  -4 1410.16   87.69
   0  -9  -4 1406.66   88.09
   0  -9  -4 1426.66   88.59
   0  -9  -4 1396.66   86.59
   0  -9   4 1433.46   89.89
   0  -9   4 1425.56   87.39
   1  -9   4  879.61   62.79
  -1   9   4  852.21   61.09
  -1  -9  -4  847.12   60.69
  -1  -9  -4  880.41   61.89
   1   9  -4  893.11   60.79
   1  -9   4  916.91   64.29
   1  -9   4  852.41   61.19
  -1  -9  -4  835.02   59.59
  -1  -9   4  968.00   63.39
  -1  -9   4 1040.50   62.49
  -1  -9   4 1045.30   65.49
   1  -9  -4 1008.40   63.69
   1  -9  -4 1031.30   64.19
  -2   9   4 1385.16   85.99
  -2  -9  -4 1385.36   85.29
   2   9  -4 1377.06   83.69
   2  -9   4 1446.56   88.59
  -2  -9  -4 1382.96   85.49
  -2  -9  -4 1340.47   83.89
   2  -9   4 1265.67   85.69
  -2   9   4 1354.86   87.69
  -2   9  -4 1269.87   86.39
  -2  -9   4 1385.26   92.39
   2  -9  -4 1326.77   92.09
  -2   9  -4 1399.56   87.59
  -2  -9   4 1454.85   84.09
  -3  -9  -4   41.40   13.20
  -3  -9  -4   39.80   11.50
  -3   9   4   51.39   15.30
   3  -9   4   49.20   16.60
  -3  -9  -4   69.69   13.70
   3   9  -4   58.79   13.90
  -3   9   4   43.10   16.00
   3   9  -4   64.49   17.60
  -3   9  -4   91.79   19.40
   3  -9  -4   92.19   20.40
  -3  -9   4   68.69   13.90
   4  -9   4  836.42   61.59
  -4   9   4  830.62   59.89
  -4  -9  -4  797.12   56.69
   4   9  -4  751.52   53.39
  -4  -9  -4  761.82   55.89
   4   9  -4  796.12   59.69
  -4   9  -4  983.40   63.59
  -4  -9   4  950.80   54.69
   4  -9  -4  889.51   62.19
  -5  -9  -4  203.28   22.40
  -5   9   4  173.48   25.80
  -5  -9  -4  189.68   23.60
   5  -9   4  236.58   30.40
  -5  -9  -4  176.58   21.60
   5   9  -4  203.48   29.50
   5   9  -4  153.78   18.90
   5  -9  -4  163.68   28.10
  -5   9  -4  181.28   28.60
  -5  -9   4  176.08   17.90
   5   9   4  183.38   25.60
  -6  -9  -4 1708.03  104.99
   6   9  -4 1687.13  110.29
   6  -9   4 1790.62  111.69
  -6  -9  -4 1733.43  104.89
  -6   9   4 1799.12  110.29
  -6   9  -4 1700.73  110.59
  -6  -9   4 1695.03   99.39
   6  -9  -4 1860.11  113.69
   6   9   4 1786.62  108.19
  -7  -9  -4 1113.79   75.49
   7   9  -4 1152.28   79.79
  -7   9   4 1091.99   77.19
   7  -9   4 1152.88   81.29
  -7  -9  -4 1069.29   72.09
   7  -9  -4 1225.18   82.89
  -7  -9   4 1074.99   65.59
   7   9   4 1143.99   76.49
  -7   9  -4 1161.48   79.69
   8   9  -4  921.01   70.69
  -8   9   4  966.80   69.19
  -8  -9  -4  955.40   63.79
  -8  -9  -4  974.90   74.19
   8  -9   4 1039.50   76.99
  -8  -9   4  904.61   54.79
   8   9   4  869.51   66.79
   8  -9  -4 1003.90   76.29
  -8   9  -4  880.41   69.79
   9   9  -4   93.79   25.50
  -9  -9  -4  129.29   21.30
   9  -9   4  112.69   31.00
  -9   9   4   89.29   23.90
   9   9   4  179.68   28.30
  -9   9  -4  148.39   27.40
   9  -9  -4  120.99   31.50
  10  -9   4  355.26   50.09
 -10   9   4  313.97   37.30
  10   9  -4  260.37   40.40
 -10  -9  -4  306.57   32.30
  10  -9  -4  251.17   47.90
 -10   9  -4  299.47   38.00
  10   9   4  218.28   36.10
  11   9  -4   15.40   20.40
 -11  -9  -4   19.60   16.60
 -11   9   4   12.00   16.80
  11  -9   4   58.39   37.10
  11   9   4   23.60   19.90
 -11   9  -4    8.20   20.70
  11  -9  -4    8.30   29.60
 -12   9   4  440.46   46.40
  12  -9   4  453.05   59.99
 -12  -9  -4  406.16   46.00
  12   9  -4  476.05   51.19
 -12  -9  -4  405.76   38.50
  12   9   4  525.35   56.49
  12  -9  -4  523.45   62.79
 -12   9  -4  451.75   48.80
 -13  -9  -4  270.17   30.80
 -13  -9  -4  308.27   27.70
  13   9  -4  375.36   50.79
  13  -9   4  357.36   55.39
 -13   9   4  313.07   58.69
 -13   9  -4  318.07   44.40
  13   9   4  322.67   45.40
  13  -9  -4  298.47   53.89
  14   9  -4  499.15   58.59
  14  -9   4  378.06   62.09
 -14  -9  -4  483.75   37.10
 -14   9   4  436.96   46.00
  14  -9  -4  419.86   65.19
 -14   9  -4  431.26   50.39
  14   9   4  501.35   54.39
  15   9  -4  138.69   36.00
  15  -9   4  110.49   44.80
 -15   9   4  122.69   28.90
  15   9   4   98.09   33.10
  15  -9  -4  115.39   69.39
   0 -10   4  557.74   45.50
   0 -10  -4  528.35   44.40
   0 -10   4  531.15   41.90
   0 -10  -4  528.55   41.60
   0  10  -4  530.95   42.90
  -1 -10  -4 1263.47   79.19
   1  10  -4 1334.77   84.59
  -1 -10  -4 1326.07   81.49
   1 -10   4 1349.07   83.89
  -1  10   4 1222.28   80.79
  -1  10  -4 1167.98   80.59
  -1 -10   4 1214.08   82.49
   1 -10  -4 1193.78   81.29
  -1 -10   4 1182.88   78.59
   2 -10   4   53.19   17.20
  -2 -10  -4   51.29   15.50
   2  10  -4   52.59   14.00
  -2 -10  -4   29.90   12.50
  -2 -10  -4   49.90   13.40
  -2  10  -4   63.99   17.90
  -2 -10   4   58.09   14.70
  -2 -10   4   59.09   18.30
   2 -10  -4   63.19   18.00
   3  10  -4  172.78   22.10
  -3 -10  -4  148.49   23.50
   3 -10   4  233.68   29.80
   3  10  -4  178.18   27.20
  -3  10   4  180.68   27.70
  -3 -10  -4  153.78   21.00
  -3 -10  -4  179.28   22.20
   3 -10  -4  158.68   27.00
  -3 -10   4  179.38   20.90
  -3  10  -4  157.38   25.90
   4  10  -4  701.93   53.99
  -4 -10  -4  676.23   50.59
  -4 -10  -4  657.03   48.20
  -4  10   4  664.23   52.69
   4 -10   4  649.83   53.99
   4  10  -4  628.44   46.00
  -4  10  -4  692.33   53.99
  -4 -10   4  629.74   45.10
   4 -10  -4  617.84   52.29
   5 -10   4  760.52   63.29
  -5 -10  -4  803.82   56.99
  -5  10   4  759.62   61.39
   5  10  -4  775.52   53.99
  -5 -10  -4  809.12   63.19
   5  10  -4  802.92   61.89
   5  10   4  925.91   61.19
   5 -10  -4  923.81   66.29
  -5  10  -4  915.91   64.99
  -5 -10   4  895.61   54.19
  -6  10   4  571.84   48.80
   6  10  -4  633.44   51.09
   6 -10   4  611.34   51.49
  -6 -10  -4  616.54   43.80
   6 -10  -4  568.04   53.29
  -6  10  -4  503.85   48.40
  -6 -10   4  550.14   38.90
   6  10   4  517.25   46.40
  -7  10   4  143.99   27.40
  -7 -10  -4  129.39   25.20
   7  10  -4  165.78   28.70
  -7 -10  -4  152.38   22.70
   7 -10   4  169.48   33.10
   7 -10  -4  142.29   31.30
   7  10   4  154.68   26.20
  -7  10  -4  162.38   28.30
  -7 -10   4  170.28   17.40
   8 -10   4  108.99   31.10
  -8 -10  -4  130.89   21.50
  -8 -10  -4  126.09   24.40
  -8  10   4  118.09   26.10
   8  10  -4  152.78   28.10
  -8 -10   4  189.98   18.20
   8 -10  -4  203.78   38.50
   8  10   4  222.28   31.20
  -8  10  -4  201.08   31.50
  -8 -10   4  201.48   16.90
   9 -10   4  126.09   32.50
  -9 -10  -4  114.49   22.90
  -9  10   4  158.08   29.70
   9  10  -4  106.69   27.20
  -9 -10  -4  162.18   21.50
   9 -10  -4   70.59   29.50
 -10  10   4  426.36   44.30
 -10 -10  -4  468.55   36.30
  10  10  -4  493.75   50.29
 -10 -10  -4  395.56   38.80
  10  10   4  387.06   44.50
  10 -10  -4  342.97   53.29
 -11  10   4  396.26   50.19
  11  10  -4  369.96   46.30
  11 -10   4  411.06   56.49
 -11 -10  -4  376.06   33.10
  11 -10  -4  391.86   55.69
  11  10   4  444.26   47.20
 -11  10  -4  391.86   46.10
 -12  10   4  914.91   72.29
 -12 -10  -4  854.71   63.59
  12  10  -4  902.11   77.99
  12 -10   4  871.81   81.39
 -12 -10  -4 1043.70   63.99
  12 -10  -4  861.61   83.59
  12  10   4  923.21   74.39
 -12  10  -4  863.61   72.89
  13 -10   4  217.48   50.69
 -13  10   4  294.07   38.80
  13  10  -4  246.78   45.40
 -13 -10  -4  215.08   29.40
 -13  10  -4  345.27   45.90
  13  10   4  333.47   44.70
  13 -10  -4  279.87   52.79
  14 -10   4  249.38   51.29
 -14 -10  -4  250.47   26.80
  14  10  -4  229.48   45.80
 -14  10   4  274.57   37.30
 -14  10  -4  224.68   41.80
  14 -10  -4  293.17   57.59
  14  10   4  332.07   46.50
 -15  10   4  107.99   28.50
  15  10  -4   91.59   46.00
  15 -10   4   60.79   57.19
  15 -10  -4   31.50   46.10
  15  10   4   57.59   28.70
 -15  10  -4   42.60   27.00
   0 -11   4  974.40   69.69
   0 -11  -4  966.10   68.19
   0  11  -4  970.80   67.49
  -1 -11  -4  866.21   58.39
   1  11  -4  817.32   56.29
   1 -11   4  764.02   58.39
  -1 -11   4  702.03   58.29
   1 -11  -4  714.83   57.49
  -1 -11   4  775.92   60.49
  -1  11  -4  746.73   57.29
   2 -11   4 1152.78   84.09
   2  11  -4 1149.58   79.79
  -2 -11  -4 1132.89   81.49
  -2  11   4 1198.08   84.29
  -2 -11   4 1378.86   81.39
  -2  11  -4 1393.16   85.89
  -2 -11   4 1421.56   87.19
  -3 -11  -4   73.09   18.30
   3  11  -4   64.89   17.30
   3 -11   4   69.49   18.40
   3 -11  -4   38.10   18.30
  -3 -11   4   34.90   16.70
  -3 -11   4   46.00   13.50
  -3  11  -4   41.10   17.60
   4  11  -4 1019.30   68.49
  -4 -11  -4 1112.89   73.49
   4 -11   4 1109.29   76.99
  -4  11   4 1097.79   75.89
   4  11  -4 1053.19   75.19
  -4  11  -4  989.10   74.49
   4 -11  -4 1025.10   75.39
  -4 -11   4 1040.30   67.99
  -5  11   4  619.64   52.69
  -5 -11  -4  611.64   51.29
   5  11  -4  532.75   51.69
   5  11  -4  579.04   45.50
  -5 -11  -4  660.73   49.80
   5 -11   4  643.04   55.99
  -5  11  -4  752.52   56.69
   5 -11  -4  773.62   59.69
  -5 -11   4  720.73   46.50
   6  11  -4 1120.49   79.19
  -6 -11  -4 1208.08   73.49
   6 -11   4 1199.78   81.19
  -6  11   4 1160.38   78.79
   6 -11  -4 1019.40   80.39
   6  11   4 1018.40   75.19
  -6  11  -4 1016.30   77.79
  -6 -11   4  992.10   66.79
  -7 -11  -4  469.35   39.70
  -7 -11  -4  467.25   51.59
   7  11  -4  463.25   45.60
  -7  11   4  438.86   44.20
   7 -11   4  477.15   49.90
   7 -11  -4  415.46   51.29
  -7  11  -4  368.26   43.30
   7  11   4  436.16   41.70
  -7 -11   4  476.35   33.60
   8  11  -4  875.61   72.69
  -8 -11  -4  845.92   62.89
  -8  11   4  838.32   69.99
   8 -11   4  875.51   75.59
  -8 -11  -4  918.31   64.59
  -8 -11   4 1033.20   57.69
   8  11   4 1133.49   72.99
  -9 -11  -4   44.00   16.30
  -9  11   4   58.19   21.60
  -9 -11  -4   64.89   15.30
   9  11  -4   25.70   20.00
   9 -11   4   55.59   49.99
  -9  11  -4    9.30   19.40
   9 -11  -4   11.10   31.00
  -9 -11   4   28.90    8.20
  -9 -11   4   20.50    9.90
   9  11   4   26.80   19.40
 -10  11   4  289.67   38.40
  10 -11   4  306.57   50.19
 -10 -11  -4  278.67   28.10
 -10 -11  -4  280.57   32.60
  10  11  -4  268.97   42.10
 -10  11  -4  318.87   40.10
  10  11   4  265.97   39.40
  10 -11  -4  222.48   44.20
 -11  11   4  515.25   51.79
  11  11  -4  480.45   53.29
 -11 -11  -4  443.86   38.10
  11 -11   4  511.65   62.89
 -11  11  -4  523.75   53.49
  11 -11  -4  485.15   62.59
  11  11   4  505.05   54.59
 -12 -11  -4  529.85   49.60
  12 -11   4  537.45   67.59
 -12  11   4  635.44   55.59
  12  11  -4  570.84   63.59
 -12 -11  -4  499.35   47.00
 -12  11  -4  577.54   56.79
  12 -11  -4  515.55   70.69
  12  11   4  580.74   57.89
 -13 -11  -4  305.47   34.90
 -13  11   4  377.06   45.80
  13 -11   4  362.96   60.79
  13  11  -4  327.77   52.39
  13  11   4  391.06   47.70
  13 -11  -4  327.87   58.39
 -13  11  -4  408.16   52.39
  14  11  -4  381.06   53.99
  14 -11   4  281.27   56.69
 -14  11   4  260.47   41.60
 -14  11  -4  367.06   50.29
   0  12  -4 1671.33  108.09
   0 -12   4 1760.52  111.49
   0 -12  -4 1722.23  109.99
   1 -12   4 1205.38   87.29
  -1 -12  -4 1256.17   86.09
   1  12  -4 1230.68   84.09
  -1 -12   4 1297.07   88.39
   1 -12  -4 1424.26   88.89
  -1  12  -4 1322.57   86.89
  -2  12   4  206.38   32.30
   2  12  -4  212.38   27.40
   2 -12   4  226.48   33.50
  -2 -12  -4  216.18   29.60
  -2 -12   4  157.88   29.00
   2 -12  -4  143.99   28.10
  -3 -12  -4  192.48   27.20
  -3  12   4  204.38   31.50
   3 -12   4  135.29   27.30
   3  12  -4  152.38   24.20
  -3 -12   4  162.08   28.70
   3 -12  -4  138.19   27.50
  -3  12  -4  148.99   28.00
   4  12  -4   73.69   16.90
  -4  12   4   63.29   20.00
  -4 -12  -4   73.89   20.00
   4 -12   4   63.19   22.30
   4 -12  -4   44.40   22.50
  -4  12  -4   48.50   20.50
  -4 -12   4   66.79   15.10
  -5 -12  -4  511.85   45.40
   5 -12   4  535.75   50.89
   5  12  -4  497.95   40.40
   5  12  -4  475.15   47.40
  -5  12   4  506.65   47.70
   5 -12  -4  382.26   48.50
  -5 -12   4  480.85   38.30
  -6 -12  -4  454.75   42.40
   6 -12   4  372.16   48.30
  -6  12   4  467.35   46.20
   6  12  -4  529.25   48.70
   6 -12  -4  541.15   54.49
  -6  12  -4  584.94   51.39
   7 -12   4  731.63   67.29
   7  12  -4  790.22   66.79
  -7 -12  -4  831.92   58.89
  -7  12   4  867.91   66.99
   7 -12  -4  843.12   71.69
  -7 -12   4  774.62   52.29
   7  12   4  765.52   62.09
  -7  12  -4  796.12   73.89
  -8 -12  -4  295.37   33.60
   8 -12   4  328.97   49.00
   8  12  -4  320.67   41.60
  -8  12   4  295.87   48.80
   8 -12  -4  285.87   46.80
  -8 -12   4  343.67   26.70
  -8  12  -4  316.07   38.70
   8  12   4  291.37   38.50
   9  12  -4  298.77   41.90
   9 -12   4  326.67   49.99
  -9  12   4  266.57   39.30
  -9 -12  -4  254.77   33.10
   9  12   4  244.78   38.30
  -9 -12   4  353.06   27.10
  -9 -12   4  334.17   24.20
  -9  12  -4  269.97   40.60
   9 -12  -4  313.07   50.19
 -10  12   4  396.76   43.40
 -10 -12  -4  318.67   34.90
  10  12  -4  356.36   44.10
  10 -12   4  296.37   50.29
  10  12   4  251.77   46.30
  10 -12  -4  248.28   48.00
 -10  12  -4  292.27   41.20
 -11 -12  -4  101.39   23.50
  11 -12   4  106.39   40.10
  11  12  -4   79.69   26.90
 -11  12   4  111.39   29.40
 -11  12  -4   84.69   29.40
  11  12   4   65.39   24.10
  11 -12  -4   74.09   34.40
  12 -12   4  394.56   59.79
  12  12  -4  300.17   49.80
 -12 -12  -4  250.57   35.40
 -12  12   4  377.06   45.20
  12  12   4  348.87   45.50
  12 -12  -4  280.47   55.09
 -12  12  -4  391.76   48.40
 -13  12   4  453.95   53.49
  13  12  -4  423.26   57.69
  13 -12   4  415.06   63.99
 -13  12  -4  490.95   56.19
  13 -12  -4  371.66   63.59
  13  12   4  401.86   52.19
  14 -12   4  459.35   86.69
  14  12  -4  448.56   65.19
 -14  12   4  566.84   57.79
  14 -12  -4  521.15   76.69
 -14  12  -4  626.24   65.59
  14  12   4  519.05   60.89
   0  13  -4   -3.10   13.60
   0 -13  -4   -2.70   14.80
   0 -13   4   14.40   17.10
   1  13  -4    3.30   14.70
   1 -13   4   19.00   16.90
  -1 -13  -4   24.90   15.90
  -1  13  -4   35.40   16.70
  -1 -13   4   20.70   18.30
   1 -13  -4   40.90   18.40
   2 -13   4  255.57   38.70
  -2 -13  -4  296.67   36.10
   2  13  -4  296.17   35.40
   2 -13  -4  384.56   41.60
  -2 -13   4  403.16   41.30
  -2  13  -4  395.16   39.70
  -3 -13  -4 1210.38   79.99
   3  13  -4 1103.49   75.49
   3 -13   4 1183.28   83.09
  -3  13   4 1100.89   80.99
   3 -13  -4 1100.69   81.69
  -3  13  -4 1053.89   79.99
  -3 -13   4 1039.30   80.19
  -4  13   4  931.61   71.99
   4 -13   4  956.40   74.49
   4  13  -4  940.81   64.69
  -4 -13  -4  966.40   69.69
  -4  13  -4  878.91   70.99
  -4 -13   4  832.02   70.59
   4 -13  -4  953.60   73.69
  -5  13   4  246.98   39.30
  -5 -13  -4  274.27   34.10
   5  13  -4  279.07   31.50
   5 -13   4  281.97   40.80
   5 -13  -4  260.77   41.00
  -5  13  -4  250.67   39.20
   6  13  -4   90.89   30.20
  -6  13   4  179.68   36.60
  -6 -13  -4  147.19   25.80
  -6 -13  -4  112.99   26.30
  -6  13  -4  121.09   31.50
   6 -13  -4  149.39   51.99
  -6 -13   4  178.98   20.40
   7  13  -4  242.28   39.50
   7 -13   4  221.78   41.00
  -7 -13  -4  264.47   30.20
  -7  13  -4  273.57   40.00
   7 -13  -4  305.57   48.40
   8 -13   4   35.70   27.50
  -8  13   4   40.30   22.60
   8  13  -4   13.30   17.20
  -8 -13  -4    7.60   14.50
   8 -13  -4   33.20   29.30
  -8  13  -4   91.59   26.10
   8  13   4   48.10   21.70
  -9 -13  -4  365.26   37.60
   9 -13   4  392.46   54.49
  -9  13   4  366.46   45.80
   9  13  -4  390.96   48.60
  -9 -13   4  335.17   27.40
   9  13   4  347.47   44.80
  -9  13  -4  351.16   47.50
   9 -13  -4  238.88   47.60
 -10 -13  -4  285.67   36.80
 -10  13   4  330.57   45.00
  10 -13   4  314.77   54.49
  10  13  -4  409.26   48.20
  10 -13  -4  347.27   56.59
 -10 -13   4  351.46   26.90
 -10  13  -4  394.56   49.60
  10  13   4  453.45   46.40
 -10 -13   4  379.46   29.00
  11 -13   4  405.66   62.59
 -11 -13  -4  373.16   41.40
  11  13  -4  388.36   55.59
 -11  13   4  440.76   50.99
  11 -13  -4  313.47   56.79
 -11  13  -4  457.85   56.09
  11  13   4  434.76   50.89
  12 -13   4  324.57   59.29
 -12  13   4  317.47   45.70
 -12 -13  -4  213.48   32.50
  12  13  -4  320.37   52.59
  12 -13  -4  235.48   53.59
  12  13   4  320.47   43.90
 -12  13  -4  379.86   49.90
 -13  13   4  388.46   53.09
  13  13  -4  337.97   65.29
  13 -13  -4  436.36   71.19
  13  13   4  390.16   54.29
 -13  13  -4  494.35   64.09
   0 -14   4   22.50   18.00
   0 -14  -4   45.90   20.40
   0  14  -4   -4.90   13.80
   1  14  -4  653.23   57.49
   1 -14   4  646.14   61.49
  -1 -14  -4  726.23   60.59
   1 -14  -4  861.41   64.39
  -1  14  -4  816.62   61.59
  -1 -14   4  717.43   61.79
   2  14  -4  662.73   52.19
   2 -14   4  637.04   57.49
  -2 -14  -4  638.64   53.99
  -2 -14   4  530.55   54.29
   2 -14  -4  487.35   53.09
  -2  14  -4  585.94   53.79
   3  14  -4  637.84   53.49
  -3 -14  -4  698.53   57.29
  -3  14   4  761.82   83.69
   3 -14  -4  658.83   60.99
  -3  14  -4  669.53   58.69
   4  14  -4  286.07   33.70
  -4  14   4  266.07   40.00
  -4 -14  -4  317.87   37.00
   4 -14   4  297.37   44.70
   4 -14  -4  275.97   46.70
  -4 -14   4  234.78   39.10
  -5  14   4  819.52   67.39
  -5 -14  -4  832.72   64.39
   5 -14   4  948.01   72.39
  -5  14  -4  716.73   65.79
  -5 -14   4  740.43   66.09
   5 -14  -4  690.83   68.39
  -6 -14  -4   39.00   15.80
   6 -14   4   37.60   24.20
  -6 -14  -4   35.80   19.10
  -6  14   4   66.59   23.90
   6 -14  -4   65.19   29.20
  -6  14  -4   51.59   25.30
  -7  14   4  286.27   44.00
  -7 -14  -4  223.18   47.80
   7  14  -4  302.37   45.90
   7 -14   4  217.18   41.90
  -7 -14  -4  296.27   33.70
  -7 -14   4  306.27   27.80
   7 -14  -4  243.38   44.10
  -7  14  -4  340.77   44.40
   8  14  -4  260.87   43.30
  -8  14   4  306.17   43.60
   8 -14   4  279.27   46.80
  -8 -14  -4  224.48   31.60
   8 -14  -4  337.57   52.79
  -8 -14   4  348.67   27.90
  -8  14  -4  221.08   39.60
   9 -14   4  779.32   79.49
  -9 -14  -4  809.82   63.29
   9  14  -4  787.02   71.89
  -9  14   4  749.03   70.39
   9  14   4  835.52   69.59
  -9  14  -4  869.21   74.89
  -9 -14   4  899.61   56.89
   9 -14  -4  953.50   82.79
  10 -14   4  390.96   59.89
 -10  14   4  388.36   51.29
  10  14  -4  384.76   51.89
 -10 -14  -4  361.66   40.10
  10 -14  -4  372.66   58.29
  10  14   4  315.77   46.90
 -10 -14   4  331.77   30.50
 -10  14  -4  378.96   54.39
 -11  14   4  379.96   50.99
 -11 -14  -4  363.36   41.00
  11  14  -4  379.26   53.29
  11 -14   4  410.36   63.39
  11  14   4  322.97   46.60
 -11  14  -4  357.76   51.89
  11 -14  -4  315.57   56.89
 -12  14   4   40.30   28.80
  12  14   4   94.39   30.30
  12 -14  -4   68.39   44.70
   0 -15  -4   17.10   21.00
   0  15  -4   34.00   18.30
   0 -15   4   -2.60   18.80
  -1 -15  -4   60.09   22.90
   1 -15   4   67.69   25.70
   1  15  -4   45.00   19.60
  -1 -15   4   49.30   22.00
   1 -15  -4   57.19   39.20
  -1  15  -4  103.59   25.10
  -2 -15  -4  285.07   38.10
   2  15  -4  281.77   37.00
   2 -15   4  296.87   41.90
   2 -15  -4  325.07   51.99
  -2 -15   4  295.87   41.80
   3  15  -4  129.39   25.50
  -3 -15  -4  155.78   33.80
   3 -15   4  124.89   31.60
  -3 -15   4   69.29   25.90
   3 -15  -4   71.89   27.90
  -3  15  -4  116.29   29.00
  -4  15   4   86.99   25.20
   4 -15   4   86.89   27.50
   4  15  -4   71.29   20.60
  -4  15  -4   96.29   27.70
   4 -15  -4   99.49   29.40
  -4 -15   4   74.79   25.90
   5 -15   4   16.40   21.90
  -5 -15  -4   83.99   24.70
  -5  15   4   31.00   21.10
  -5 -15   4   44.90   23.10
  -5  15  -4   24.80   20.30
   5 -15  -4   45.90   27.00
  -6 -15  -4   28.60   16.20
   6 -15   4   50.19   26.80
  -6 -15  -4    7.60   17.40
  -6  15   4    8.30   18.40
  -6 -15   4   18.50   21.80
   6 -15  -4   23.10   25.30
  -6  15  -4   28.40   22.70
  -7 -15  -4  123.49   29.20
   7 -15   4  120.99   34.50
  -7 -15  -4  167.38   27.90
  -7  15   4  162.58   33.40
  -7  15  -4  190.08   39.30
   7 -15  -4  122.09   37.80
   8  15  -4  398.26   49.00
  -8  15   4  399.66   50.79
  -8 -15  -4  398.56   46.60
  -8 -15  -4  344.97   38.30
   8 -15   4  412.76   57.09
   8 -15  -4  266.47   51.79
  -8  15  -4  295.37   48.10
   9  15  -4  552.34   59.59
  -9  15   4  511.25   56.29
   9 -15   4  489.45   65.89
  -9 -15  -4  467.15   45.40
  -9  15  -4  505.65   58.29
   9 -15  -4  421.96   64.39
  -9 -15   4  493.05   43.30
  10 -15   4   81.69   41.40
 -10 -15  -4  127.79   26.40
 -10  15   4  186.38   41.50
  10  15  -4  130.79   36.70
  10  15   4  139.59   33.70
 -10 -15   4  138.19   20.90
  10 -15  -4  115.19   43.60
 -10  15  -4   89.19   31.40
  11 -15   4   79.29   63.29
 -11 -15  -4  108.39   26.90
  11  15  -4  153.38   51.99
 -11  15   4  129.39   45.10
  11  15   4   69.59   29.00
  11 -15  -4   97.09   45.30
 -11  15  -4  110.69   41.80
   0 -16   4   45.20   21.30
   0 -16  -4   24.70   21.20
   0  16  -4   23.10   22.70
   1 -16   4  471.35   52.49
   1  16  -4  450.45   48.70
  -1 -16  -4  476.15   50.69
   1 -16  -4  483.25   53.99
  -1 -16   4  444.36   51.69
  -1  16  -4  409.96   46.00
  -2 -16  -4  321.97   40.10
   2 -16   4  245.58   40.70
   2  16  -4  278.97   38.10
  -2 -16   4  290.37   42.40
  -2  16  -4  268.07   41.00
   2 -16  -4  273.17   43.90
  -3 -16  -4 1258.47   89.69
   3 -16   4 1294.97   94.79
   3  16  -4 1269.27   86.29
   3 -16  -4 1043.50   90.79
  -3 -16   4 1120.89   90.09
  -3  16  -4 1217.98   90.99
  -4 -16  -4  513.95   52.89
   4  16  -4  574.94   49.90
   4 -16   4  564.64   59.09
  -4 -16   4  471.65   53.59
  -4  16  -4  447.06   53.49
   4 -16  -4  528.35   59.29
   5 -16   4  496.65   59.59
  -5 -16  -4  518.85   53.49
  -5  16   4  466.55   55.59
  -5  16  -4  584.94   56.19
   5 -16  -4  593.74   63.49
  -5 -16   4  548.95   57.09
  -6 -16  -4   47.10   19.50
   6 -16   4   50.19   29.70
  -6 -16  -4   77.19   26.00
  -6  16   4  105.39   32.00
  -6  16  -4   37.40   25.50
  -6 -16   4   34.70   23.60
   6 -16  -4   49.99   30.90
  -7 -16  -4  165.98   29.60
   7 -16   4  102.79   36.90
  -7  16   4   91.19   31.00
  -7 -16  -4  165.98   32.80
  -7  16  -4  149.39   37.80
  -7 -16   4  163.88   35.80
   7 -16  -4  248.58   46.60
  -8 -16  -4  -17.40   14.80
   8 -16   4  -30.40   28.10
  -8 -16  -4    9.10   16.50
  -8  16   4   46.00   24.90
  -8  16  -4   60.39   28.50
   8 -16  -4   57.69   34.70
  -9 -16  -4  284.17   37.10
  -9 -16  -4  378.06   49.30
   9  16  -4  351.86   52.79
  -9  16   4  362.86   52.29
   9 -16   4  369.86   60.29
  -9  16  -4  297.77   56.99
  -9 -16   4  259.17   32.00
   9 -16  -4  216.68   52.09
 -10  16   4  278.47   54.79
 -10 -16  -4  294.57   39.10
 -10 -16  -4  355.56   50.09
  10  16  -4  396.06   55.29
  10 -16   4  334.27   61.79
 -10  16  -4  400.36   55.09
  10 -16  -4  385.46   66.29
   0 -17   4   32.00   24.50
   0 -17  -4   49.50   22.40
   0  17  -4   14.40   19.20
   1 -17   4   35.50   24.20
  -1 -17  -4   56.99   25.10
   1  17  -4   47.40   22.40
  -1 -17   4   74.29   28.40
   1 -17  -4   93.19   29.60
  -1  17  -4   32.10   21.90
   2 -17   4   76.99   31.30
   2  17  -4  124.99   27.60
  -2 -17  -4  135.69   30.10
  -2 -17   4   71.09   27.30
   2 -17  -4  131.19   32.60
  -2  17  -4  105.69   28.50
  -3 -17  -4  201.78   37.70
   3 -17   4  189.18   40.90
  -3 -17   4  161.58   35.80
   3 -17  -4  170.78   39.20
  -3  17  -4  185.08   34.50
   4 -17   4  127.79   33.70
  -4 -17  -4  115.19   29.30
  -4 -17   4   77.69   27.90
   4 -17  -4   88.89   32.70
  -4  17  -4  117.99   33.10
  -5 -17  -4   40.70   24.10
   5 -17   4   48.60   30.00
   5 -17  -4   98.59   35.70
  -5 -17   4   62.99   24.70
  -6 -17  -4   -3.50   18.50
  -6 -17  -4   15.70   17.90
  -6  17   4   -2.70   22.70
   6 -17   4   17.30   28.40
  -6 -17   4    3.10   20.80
  -6  17  -4   42.10   24.90
   6 -17  -4  -41.20   25.50
  -7 -17  -4  134.49   32.70
  -7 -17  -4   83.79   24.40
  -7  17   4   62.19   29.50
   7 -17   4  145.09   41.90
  -7  17  -4   90.89   30.80
   7 -17  -4   29.30   34.30
  -7 -17   4   80.29   30.70
  -8 -17  -4  120.79   31.80
  -8 -17  -4   72.69   27.80
  -8  17   4   88.59   39.50
   8 -17   4   66.69   60.39
  -8  17  -4  121.99   38.10
  -9 -17  -4  146.39   35.50
   9 -17   4  131.19   45.20
  -9  17   4  150.58   38.80
  -9  17  -4  152.58   37.90
   9 -17  -4  266.77   56.29
  -9 -17   4  189.38   28.70
   0  18  -4   42.10   25.10
   0 -18  -4   79.99   30.10
   0 -18   4   80.19   30.20
  -1 -18  -4  563.64   59.79
   1 -18   4  626.34   63.39
   1  18  -4  551.94   54.99
  -1 -18   4  467.85   56.99
   1 -18  -4  432.26   57.19
  -1  18  -4  474.45   55.89
   2  18  -4  114.09   29.20
  -2 -18  -4   83.89   28.70
   2 -18   4   96.89   32.20
  -2 -18   4  100.09   30.20
   2 -18  -4  107.39   32.70
  -2  18  -4  110.49   29.80
  -3 -18  -4  476.25   54.09
   3 -18   4  298.67   52.59
   3 -18  -4  340.77   53.09
  -3 -18   4  376.56   52.59
  -3  18  -4  357.76   48.60
   4 -18   4   73.29   31.20
  -4 -18  -4   11.00   20.80
  -4 -18   4  -10.20   20.20
   4 -18  -4    6.80   27.90
  -4  18  -4   23.40   24.00
  -5 -18  -4  275.37   46.20
   5 -18   4  421.66   68.59
  -5 -18   4  292.07   53.69
  -5  18  -4  381.56   53.89
   5 -18  -4  376.36   57.19
   6 -18   4  275.17   57.59
  -6 -18  -4  252.77   44.00
  -6 -18  -4  191.28   34.60
   6 -18  -4  195.28   79.09
  -6  18  -4  219.88   58.89
  -6 -18   4  257.07   72.19
  -7 -18  -4  388.56   52.39
   7 -18   4  325.57   60.39
  -7 -18  -4  322.47   40.40
   7 -18  -4  299.87   57.69
  -7  18  -4  242.58   48.10
  -7 -18   4  332.07   54.19
   0 -19  -4   95.59   32.00
   0  19  -4  137.79   34.50
  -1 -19  -4   81.89   30.00
   1  19  -4   38.70   25.00
  -1  19  -4  115.19   32.20
   1 -19  -4  115.09   36.50
   2  19  -4  277.77   43.50
   2 -19   4  215.18   54.79
  -2 -19  -4  252.47   44.80
  -2  19  -4  273.97   48.10
  -2 -19   4  260.97   58.79
   2 -19  -4  212.38   44.80
   3 -19   4   81.69   35.60
  -3 -19  -4   99.49   33.70
  -3 -19   4  136.29   36.30
   3 -19  -4   94.99   41.40
  -3  19  -4  150.88   37.80
   4 -19   4  254.17   49.40
  -4 -19  -4  283.87   46.50
   4 -19  -4  261.37   57.89
  -4  19  -4  242.58   55.09
  -4 -19   4  254.47   48.60
   5 -19   4  140.49   41.30
   5 -19  -4  144.99   42.90
  -5  19  -4  119.59   35.40
  -5 -19   4  217.38   44.00
   0   0  -5   24.50   11.10
   0   0   5    1.80    9.10
   0   0   5   -7.50    5.80
   0   0  -5   -1.20    4.20
   1   0   5  199.08   12.10
  -1   0  -5  234.28   23.60
   1   0  -5  163.48   16.90
   1   0   5  209.78   21.70
  -1   0   5  179.38   18.80
   1   0  -5  225.18   19.40
  -1   0   5  199.18   20.10
   2   0  -5  651.93   42.20
   2   0  -5  658.53   41.00
   2   0   5  658.73   45.00
  -2   0  -5  651.53   37.40
  -2   0  -5  674.53   45.40
  -2   0   5  663.73   40.50
   2   0   5  678.53   38.20
   3   0   5  420.86   34.80
   3   0  -5  442.76   29.30
  -3   0   5  424.16   33.40
  -3   0  -5  442.76   28.30
   3   0  -5  440.26   33.20
   3   0   5  473.15   29.60
  -3   0  -5  435.66   34.80
   4   0  -5   18.80    7.70
  -4   0  -5   29.00   13.40
   4   0   5   41.10   14.60
  -4   0   5   13.80   12.90
   4   0  -5   30.10   12.90
   4   0   5   26.30   10.70
   5   0   5   29.90   14.20
   5   0  -5   18.30   14.70
  -5   0  -5    8.60   10.20
   5   0   5   11.60   11.70
   5   0  -5    5.90    6.30
  -5   0  -5    9.40   12.90
  -5   0   5    3.80   13.90
  -6   0  -5   10.10   12.50
   6   0   5   39.60   16.00
   6   0   5   34.80   20.20
  -6   0  -5   11.10   13.10
   6   0  -5   36.50   18.60
  -7   0  -5  103.09   19.90
  -7   0  -5  103.79   19.00
   7   0  -5  101.09   22.30
   7   0   5  115.19   20.90
   7   0   5  140.89   22.10
  -7   0   5  133.49   25.50
   8   0  -5  933.01   55.59
   8   0  -5  911.91   67.09
  -8   0  -5  929.01   61.69
   8   0   5  945.41   63.39
  -8   0  -5  938.01   62.19
  -8   0   5  854.71   65.59
   8   0   5  930.51   64.49
   9   0   5  259.57   32.10
  -9   0  -5  244.48   29.70
   9   0   5  283.07   31.50
   9   0  -5  292.87   21.90
   9   0  -5  282.07   35.90
  -9   0  -5  275.97   28.90
  10   0   5  616.04   52.69
  10   0   5  578.44   49.10
  10   0  -5  629.14   39.60
 -10   0  -5  576.44   45.90
  10   0  -5  610.74   54.79
  11   0   5  177.18   28.10
  11   0  -5  180.98   21.90
  11   0  -5  119.29   31.40
  11   0   5  111.59   30.10
 -12   0  -5  104.79   22.00
  12   0  -5  102.59   16.50
  12   0  -5   80.39   29.90
  12   0   5   92.99   27.00
  12   0   5   87.79   24.00
 -13   0  -5  166.28   26.30
  13   0  -5  218.38   26.70
  13   0   5  124.69   35.80
  14   0   5  417.86   55.69
 -14   0  -5  569.44   46.70
  14   0  -5  578.34   59.59
  14   0  -5  494.95   38.40
  15   0  -5  192.98   24.10
  15   0  -5  262.57   44.20
  16   0   5  741.33   73.79
 -16   0  -5  810.12   60.39
  16   0  -5  785.82   77.69
  17   0  -5   61.09   34.90
 -17   0  -5  104.19   22.10
  17   0   5   62.39   27.90
   0   1   5  780.82   47.00
   0  -1  -5  741.93   47.20
   0   1   5  781.12   42.40
   0  -1   5  731.03   43.30
   0   1  -5  738.43   43.10
   0  -1  -5  740.23   42.40
   0  -1   5  762.82   48.00
  -1   1   5  109.39   13.70
   1  -1   5  107.39   16.60
  -1   1   5  102.59   14.80
   1  -1   5  101.39   10.90
   1  -1   5  102.19   11.00
  -1  -1  -5  123.49   17.90
   1   1  -5  152.28   17.90
   1  -1  -5  127.89   16.50
  -1  -1   5  118.39   13.80
   1   1   5  150.38   17.90
  -1  -1   5  135.39   16.90
  -1   1  -5  159.08   21.90
   1  -1  -5  145.89   16.20
  -2  -1   5 1271.77   73.49
   2   1   5 1231.08   68.39
  -2  -1   5 1273.07   71.49
   2  -1  -5 1229.48   73.19
   2   1   5 1303.07   75.29
  -2   1  -5 1279.27   76.19
  -2   1  -5 1273.77   69.99
   2  -1  -5 1217.48   72.29
   3   1  -5  489.15   36.80
   3  -1   5  498.35   36.40
  -3  -1  -5  497.05   32.50
   3   1  -5  523.35   33.40
  -3  -1  -5  536.15   38.60
  -3   1   5  534.05   38.00
   3  -1  -5  578.94   38.90
  -3  -1   5  520.25   32.40
  -3  -1   5  590.94   38.90
   3   1   5  524.25   33.00
   3   1   5  551.24   38.30
  -3   1  -5  562.74   39.80
  -3   1  -5  530.35   33.30
   4   1  -5 2572.34  153.58
  -4  -1  -5 2728.23  153.98
  -4   1   5 2681.93  154.48
   4  -1   5 2820.02  155.18
   4   1  -5 2770.42  148.39
   4  -1   5 2742.43  151.18
  -4  -1  -5 2610.14  157.18
   4  -1  -5 2814.12  150.08
  -4   1  -5 2686.73  154.38
   4   1   5 2653.43  150.28
   4   1   5 2909.31  154.78
   4  -1  -5 2812.72  154.68
  -4   1  -5 2737.13  150.68
  -4  -1   5 2729.43  154.48
   5   1  -5  218.28   15.40
  -5  -1  -5  232.38   24.80
  -5  -1  -5  218.38   21.40
  -5   1   5  184.48   26.60
   5  -1   5  246.28   26.50
   5  -1   5  210.18   24.20
   5   1  -5  234.18   26.20
   5   1  -5  209.58   15.90
   5  -1  -5  234.78   27.50
  -5   1  -5  180.88   24.00
   5  -1  -5  192.68   18.20
  -5  -1   5  178.08   25.60
   5   1   5  218.48   24.20
   5   1   5  207.68   23.00
  -5   1  -5  175.38   21.70
  -6  -1  -5  596.44   45.30
   6  -1   5  713.13   53.19
  -6   1   5  634.04   50.89
  -6  -1  -5  618.54   47.00
   6   1  -5  623.74   37.70
   6  -1   5  698.83   51.29
   6   1   5  662.63   48.40
   7   1  -5    6.20    5.80
   7  -1   5    1.20   15.30
  -7  -1  -5    6.00   12.90
   7  -1   5   23.10   16.10
  -7   1   5   36.30   17.50
   7   1  -5   18.30    6.10
   7   1  -5   22.60   15.70
  -7  -1  -5   26.50   13.80
   7  -1  -5   34.10   18.40
   7  -1  -5   39.60    9.30
  -7  -1   5    5.80   16.40
   7   1   5   45.70   15.80
  -7   1  -5   12.80   12.90
   7   1   5   26.20   15.20
  -7   1  -5   13.50   13.40
   8   1  -5 1033.10   70.09
  -8   1   5  989.80   70.49
   8   1  -5 1113.79   56.89
   8  -1   5 1108.29   69.19
  -8  -1  -5 1106.69   67.69
   8  -1   5 1130.79   69.29
  -8  -1  -5 1097.69   66.49
   8  -1  -5  894.61   70.39
  -8   1  -5  870.91   65.09
   8  -1  -5  847.52   58.89
   8   1   5  975.60   66.19
  -8  -1   5  874.31   70.39
   8   1   5  916.21   66.29
   9   1  -5  247.08   18.40
   9  -1   5  249.38   37.50
  -9  -1  -5  215.68   28.90
   9   1  -5  249.68   33.30
  -9  -1  -5  192.48   25.80
   9  -1   5  251.87   35.80
  -9   1  -5  234.28   27.80
   9  -1  -5  253.27   35.10
   9  -1  -5  245.78   21.00
   9   1   5  210.38   31.00
  -9   1  -5  210.28   29.70
   9   1   5  224.78   29.00
  10  -1   5 1639.14  105.39
 -10  -1  -5 1659.53  117.39
  10   1  -5 1718.13   94.29
 -10  -1  -5 1594.54  102.09
  10   1  -5 1678.83  110.89
  10  -1   5 1709.83  108.59
  10  -1  -5 1717.23  111.89
  10  -1  -5 1723.33   97.69
  10   1   5 1732.43  107.89
 -10   1  -5 1689.63  109.49
  10   1   5 1733.43  110.69
  11  -1   5  145.59   34.60
 -11  -1  -5  251.47   29.30
  11   1  -5  211.08   34.90
  11  -1   5  223.28   32.70
  11  -1  -5  173.48   36.90
  11   1   5  202.08   28.60
  11  -1  -5  170.18   23.90
 -11   1  -5  191.38   27.90
  12  -1   5  674.63   61.79
  12   1  -5  700.73   64.69
 -12  -1  -5  756.42   64.59
 -12   1  -5  780.72   57.09
  12  -1  -5  741.23   67.49
  12   1   5  797.92   64.79
  12  -1  -5  765.42   50.39
  12   1   5  724.03   56.79
  13   1  -5    2.00   28.00
 -13  -1  -5   58.59   18.70
  13   1   5   -4.90   25.10
  13   1   5   48.90   21.40
 -13   1  -5   47.90   20.50
  13  -1  -5   -1.10   34.90
  14  -1   5  144.29   35.20
 -14  -1  -5  183.18   28.20
  14   1  -5  164.88   35.80
  14  -1  -5  180.28   39.80
  14  -1  -5  190.08   26.00
  14   1   5  194.58   37.40
  15   1  -5  236.28   42.50
  15  -1   5  284.37   44.40
  15  -1  -5  170.68   26.60
  15  -1  -5  225.78   43.80
  15   1   5  249.18   42.30
  16  -1   5  479.15   59.19
 -16  -1  -5  497.75   46.20
  16   1  -5  500.15   62.29
  16   1   5  425.46   54.09
  16  -1  -5  442.56   60.69
 -16   1  -5  526.35   45.60
  17   1  -5  219.78   69.29
 -17  -1  -5  290.67   35.40
  17  -1   5  251.07   46.40
 -17   1  -5  267.67   33.70
  17   1   5  218.98   41.10
  17  -1  -5  278.37   77.79
   0   2  -5 2346.67  124.29
   0  -2  -5 2195.88  122.29
   0   2  -5 2224.18  126.69
   0   2   5 2256.17  122.29
   0  -2   5 2268.77  124.19
   0   2   5 2190.58  126.19
   0  -2   5 2322.17  126.89
   0  -2  -5 2287.97  126.59
   1  -2   5  174.18   15.50
  -1   2   5  195.98   17.20
  -1  -2  -5  195.58   20.40
   1  -2   5  164.08   21.70
  -1  -2  -5  171.58   12.40
   1   2  -5  169.28   16.40
   1   2  -5  171.58   19.30
  -1  -2  -5  168.98   12.50
   2  -2   5 1593.14   94.29
  -2   2   5 1637.24   92.69
  -2  -2  -5 1586.14   88.39
   2  -2   5 1600.94   90.79
   2   2  -5 1612.94   92.59
   2   2   5 1645.44   88.39
  -2   2  -5 1632.94   90.49
   2   2   5 1662.93   93.99
  -2  -2   5 1607.34   92.59
  -2  -2   5 1647.64   90.99
   2  -2  -5 1628.84   92.59
  -3  -2  -5 1054.99   60.49
   3   2  -5 1105.69   61.09
   3  -2   5 1063.89   62.49
  -3  -2  -5 1134.59   65.59
   3  -2   5 1091.39   66.79
  -3   2   5 1081.39   65.19
   3   2  -5 1003.00   64.09
   3  -2  -5 1063.89   62.99
   3   2   5 1119.59   65.69
  -3  -2   5 1011.90   64.59
  -3  -2   5 1052.49   60.09
  -3   2  -5 1034.30   61.89
   3   2   5  995.60   60.19
   3  -2  -5 1053.69   65.09
  -4  -2   5  368.76   30.50
  -4  -2   5  324.57   21.10
   4  -2  -5  325.87   25.30
  -4   2  -5  333.87   30.20
   4  -2  -5  372.96   31.40
  -4   2  -5  324.07   25.90
   4   2   5  330.17   25.20
   4   2   5  330.17   29.00
   5  -2   5  384.16   30.90
  -5  -2  -5  406.46   28.40
   5  -2   5  395.86   34.10
  -5   2   5  430.96   34.60
   5   2  -5  348.27   31.70
   5   2   5  310.87   27.10
   5  -2  -5  305.87   33.30
   5  -2  -5  302.37   25.70
  -5   2  -5  292.67   30.60
  -5  -2   5  309.37   31.80
   5   2   5  333.97   30.10
  -5   2  -5  294.07   27.30
   6   2  -5  219.58   27.50
   6  -2  -5  156.08   17.90
  -6   2  -5  122.59   22.90
   6   2   5  190.68   23.00
   6  -2  -5  204.48   29.60
   6   2   5  170.08   23.70
  -7   2   5  214.38   30.90
  -7  -2  -5  156.68   23.00
   7  -2   5  161.28   26.60
  -7  -2  -5  174.58   24.20
   7   2  -5  123.09   24.80
   7  -2   5  178.08   26.30
   7  -2  -5  222.28   19.90
  -7   2  -5  201.48   26.10
   7   2   5  157.88   23.60
   7   2   5  172.28   25.40
  -7   2  -5  197.78   25.60
  -7  -2   5  223.58   28.60
   7  -2  -5  261.47   35.00
   8   2  -5  756.82   57.29
   8  -2   5  866.21   58.19
  -8  -2  -5  844.82   54.49
  -8   2   5  809.42   48.90
  -8   2   5  756.52   64.39
  -8  -2  -5  840.52   53.49
   8   2   5  668.23   51.29
   8  -2  -5  639.14   46.80
   8  -2  -5  687.93   57.89
  -8   2  -5  668.73   52.09
   8   2   5  671.93   52.29
   9  -2   5  543.25   54.79
  -9  -2  -5  524.55   42.00
  -9   2   5  540.45   38.40
   9  -2   5  552.74   46.60
  -9  -2  -5  511.25   44.20
   9   2  -5  540.35   48.70
   9   2   5  566.04   45.50
  -9   2  -5  551.74   43.60
   9  -2  -5  551.04   37.70
  -9   2  -5  528.75   44.40
   9   2   5  526.65   42.20
   9  -2  -5  569.24   50.79
 -10  -2  -5  623.04   49.80
 -10   2   5  692.23   47.30
  10   2  -5  668.63   58.79
  10  -2   5  683.53   58.69
  10  -2   5  640.24   54.59
  10   2   5  773.22   53.29
 -10   2  -5  685.73   52.69
  10  -2  -5  769.02   47.70
  10   2   5  754.82   57.09
  10  -2  -5  793.42   62.79
 -11   2   5  360.66   28.50
 -11  -2  -5  333.67   33.40
  11   2  -5  338.97   42.10
  11  -2   5  292.77   42.60
  11  -2  -5  309.17   28.50
  11   2   5  247.78   36.40
  11  -2  -5  246.58   42.00
 -11   2  -5  271.57   33.50
  12  -2   5  328.17   45.50
 -12  -2  -5  339.17   33.70
  12   2  -5  328.57   43.40
 -12   2   5  311.67   28.40
  12   2   5  287.27   39.80
  12   2   5  312.07   35.30
  12  -2  -5  363.06   31.80
 -12   2  -5  428.56   39.20
  12  -2  -5  337.27   47.40
  13   2  -5  -11.90   21.20
 -13  -2  -5   41.40   17.70
  13  -2   5  -36.90   27.20
  13   2   5   31.00   22.60
  13   2   5   14.10   17.40
  13  -2  -5    7.60   29.00
 -13   2  -5   41.90   18.20
  13  -2  -5   46.60   19.30
  14   2  -5  583.84   57.29
  14  -2   5  554.84   64.79
  14   2   5  434.76   49.40
  14  -2  -5  428.46   57.09
  14   2   5  480.05   51.89
  14  -2  -5  453.15   42.00
 -14   2  -5  510.15   47.90
  15   2  -5   84.59   30.00
  15  -2   5   17.20   28.00
 -15  -2  -5  118.29   21.60
 -15   2  -5   80.69   22.80
  15  -2  -5   87.39   28.60
  15   2   5   73.69   27.40
 -16  -2  -5  589.04   46.90
  16   2  -5  558.34   64.59
  16  -2   5  528.15   62.29
  16  -2  -5  495.75   63.69
  16   2   5  612.14   61.59
 -16   2  -5  575.14   51.19
  17   2  -5  289.27   79.09
  17  -2   5  288.07   49.90
 -17  -2  -5  352.56   36.50
  17   2   5  266.97   47.50
 -17   2  -5  242.68   36.00
   0   3  -5 3456.85  195.48
   0  -3  -5 3437.96  194.28
   0  -3  -5 3543.35  196.28
   0   3   5 3610.44  192.78
   0  -3   5 3608.44  194.48
   0  -3   5 3583.94  195.88
   0   3  -5 3750.02  194.78
   1  -3   5   66.29   14.50
   1  -3   5   54.09   10.40
   1   3  -5   55.49   12.00
  -1  -3  -5   64.19    8.70
  -1  -3  -5   56.79    8.10
  -1   3   5   81.79   13.30
  -1  -3  -5   49.20   12.20
   1  -3   5   54.59   10.70
   1   3  -5   49.90   10.90
  -1  -3   5   39.10   10.80
   1  -3  -5   34.90    9.80
  -1  -3   5   31.00   11.50
  -1   3  -5   25.10   12.20
   2   3  -5 2076.39  121.09
  -2  -3  -5 2219.18  117.89
   2  -3   5 2167.58  120.29
   2  -3   5 2181.98  123.39
  -2   3   5 2212.68  120.79
  -2  -3  -5 2212.58  122.29
   2   3  -5 2112.39  118.99
  -2   3  -5 2103.89  122.89
  -2   3  -5 2135.59  119.89
  -2  -3   5 2099.59  121.39
   2  -3  -5 2158.18  121.59
   2  -3  -5 2176.68  120.89
   2   3   5 2094.19  122.09
   2   3   5 2174.88  118.09
  -2  -3   5 2198.38  119.59
  -3   3   5  138.89   19.40
   3  -3   5   98.39   15.70
  -3  -3  -5  107.19   14.00
  -3  -3  -5  118.59   17.80
   3   3  -5  106.89   16.60
   3  -3   5  107.49   19.30
   3  -3  -5  168.38   20.50
  -3   3  -5  140.29   16.70
  -3   3  -5  168.08   21.40
   3  -3  -5  168.28   17.90
   3   3   5  161.48   14.90
   3   3   5  148.49   19.10
  -3  -3   5  161.18   19.60
  -3  -3   5  161.98   15.00
  -4  -3  -5  952.30   63.19
  -4   3   5  940.71   67.49
   4  -3   5  995.20   66.19
  -4  -3  -5  921.41   66.09
  -4  -3   5 1119.29   68.59
   4  -3  -5 1172.78   69.59
  -4   3  -5 1219.08   66.39
   4   3   5 1194.18   67.39
   4  -3  -5 1163.18   65.99
  -4   3  -5 1169.28   69.29
   4   3   5 1130.19   64.09
  -5  -3  -5  317.27   25.20
  -5   3   5  323.27   31.10
   5  -3   5  320.17   30.80
   5   3  -5  252.27   27.90
   5  -3   5  323.17   28.70
  -5  -3  -5  289.37   27.10
  -5  -3   5  247.38   28.40
  -5   3  -5  291.97   25.80
   5   3   5  279.57   26.30
   5  -3  -5  228.78   30.40
   5  -3  -5  257.87   24.00
  -5   3  -5  233.48   27.70
   6  -3   5 2704.83  158.88
   6  -3   5 2618.84  156.98
  -6   3   5 2611.54  154.48
  -6  -3  -5 2613.24  155.18
  -6   3   5 2614.34  160.18
   6   3  -5 2512.55  158.58
  -6  -3  -5 2744.13  156.68
   6  -3  -5 2876.11  154.88
  -6   3  -5 3011.10  157.58
   6   3   5 2889.81  156.18
   6  -3  -5 2809.12  160.98
   6   3   5 2957.40  156.88
  -6   3  -5 2888.61  159.08
  -7  -3  -5  725.03   55.59
   7  -3   5  857.91   60.59
  -7   3   5  829.62   62.49
  -7   3   5  775.72   51.69
  -7  -3  -5  862.11   56.19
   7   3   5  807.92   54.09
  -7  -3   5  729.63   59.99
   7  -3  -5  817.32   51.99
  -7   3  -5  687.33   55.09
  -7   3  -5  891.41   56.59
   7   3   5  768.92   54.29
   8   3  -5 1556.54   97.29
   8  -3   5 1500.95   94.99
  -8  -3  -5 1423.66   90.79
  -8   3   5 1525.65   89.39
  -8  -3  -5 1558.44   93.29
   8  -3   5 1538.45   95.59
   8   3   5 1562.64   93.59
  -8   3  -5 1480.75   93.29
   8  -3  -5 1397.36   88.49
  -8   3  -5 1517.25   93.69
   8  -3  -5 1483.25   97.19
   8   3   5 1452.15   90.89
  -9  -3  -5  663.43   50.09
  -9  -3  -5  607.44   46.40
   9   3  -5  655.03   52.29
   9  -3   5  631.64   51.89
  -9   3   5  664.53   44.50
   9  -3   5  680.43   53.49
   9  -3  -5  542.95   53.29
   9   3   5  638.54   50.79
   9   3   5  583.54   45.10
   9  -3  -5  582.14   42.70
  -9   3  -5  615.24   48.50
  10  -3   5  234.08   34.80
 -10   3   5  194.28   23.90
 -10  -3  -5  212.98   27.50
  10   3  -5  224.78   34.90
  10  -3  -5  230.78   23.70
 -10   3  -5  249.08   30.60
  10  -3  -5  286.47   40.40
  10   3   5  262.77   27.80
  10   3   5  256.07   34.30
 -11  -3  -5   59.29   17.00
  11  -3   5    9.70   23.60
 -11   3   5   47.50   14.00
 -11   3  -5   87.79   21.50
  11  -3  -5   66.19   26.60
  11   3   5   64.79   22.80
  11   3   5   52.19   20.10
 -12  -3  -5  743.23   57.19
 -12   3   5  813.22   56.69
  12   3  -5  773.92   68.89
  12  -3   5  708.53   67.59
  12   3   5  883.31   68.69
 -12   3  -5  879.81   63.59
  12  -3  -5  928.41   62.69
  12  -3  -5  864.61   73.79
  12   3   5  956.90   61.09
  13  -3   5  262.47   44.70
 -13   3   5  334.27   30.90
  13   3  -5  327.67   45.30
 -13  -3  -5  303.57   39.90
  13  -3  -5  296.57   48.70
  13   3   5  240.38   31.80
  13  -3  -5  310.17   32.70
  13   3   5  251.27   39.90
 -13   3  -5  323.27   38.00
  14   3  -5  605.14   63.49
 -14  -3  -5  804.92   55.39
  14   3   5  697.73   53.89
  14   3   5  648.94   62.99
 -14   3  -5  699.73   56.89
  14  -3  -5  745.03   53.29
  14  -3  -5  628.84   68.39
  15  -3   5  350.36   52.09
  15   3  -5  361.46   49.90
  15  -3  -5  319.67   39.60
  15  -3  -5  343.47   52.49
  15   3   5  303.37   42.00
  15   3   5  330.87   47.90
 -15   3  -5  392.66   41.30
  16  -3   5  134.29   37.00
  16   3  -5   63.39   31.20
 -16   3  -5  106.69   24.70
  16   3   5   94.19   28.50
  16  -3  -5   94.09   34.60
  17  -3   5  125.79   42.90
  17  -3  -5  156.28   56.49
 -17   3  -5  214.98   37.70
  17   3   5  189.98   38.30
   0  -4   5  246.38   23.80
   0   4   5  257.87   20.80
   0   4  -5  304.67   25.20
   0  -4  -5  269.97   21.20
   0  -4   5  252.97   23.00
   1   4  -5 1136.69   68.79
  -1   4   5 1128.79   67.09
  -1  -4  -5 1138.49   69.39
   1   4  -5 1135.29   67.59
   1  -4   5 1102.09   67.89
   1  -4   5 1171.28   69.89
  -1  -4  -5 1146.69   65.79
   1  -4   5 1187.98   67.99
   2   4  -5  188.88   22.00
   2  -4   5  196.88   23.90
  -2  -4  -5  207.88   21.90
  -2   4   5  229.88   22.00
   2   4  -5  223.08   19.70
  -2  -4  -5  234.78   20.80
   2  -4   5  228.18   21.60
   2  -4  -5  257.17   22.60
  -2   4  -5  239.28   24.60
  -2   4  -5  229.78   21.50
  -2  -4   5  242.68   23.10
   2  -4  -5  242.78   22.50
  -2  -4   5  233.18   20.60
  -3  -4  -5  966.50   58.19
   3   4  -5  998.70   59.29
  -3   4   5 1004.30   58.99
   3   4  -5 1014.00   53.99
  -3  -4  -5 1004.20   55.19
   3  -4   5 1047.30   58.79
   3  -4   5 1047.10   61.29
  -3   4  -5  829.82   56.49
   3  -4  -5  842.92   58.49
  -3  -4   5  845.12   58.09
  -3  -4   5  827.52   53.69
  -3   4  -5  798.42   58.79
   3   4   5  846.62   54.69
   3  -4  -5  816.72   56.89
  -4  -4  -5 1041.80   62.89
   4  -4   5  994.50   67.59
  -4   4   5 1061.19   67.39
   4   4  -5 1079.79   67.69
   4   4  -5 1021.00   59.29
   4  -4   5 1088.69   65.99
  -4  -4  -5 1063.69   65.79
   4  -4  -5 1027.50   65.09
   4   4   5 1078.69   63.39
  -4  -4   5 1074.79   67.09
   4   4   5 1056.59   65.49
  -4   4  -5 1068.39   65.19
  -4   4  -5 1034.30   67.69
   4  -4  -5 1068.69   68.19
  -4  -4   5 1071.29   60.09
  -5  -4  -5 1054.39   70.79
  -5   4   5 1087.79   72.69
  -5   4   5 1062.59   75.89
   5   4  -5 1049.09   74.69
   5  -4   5 1162.78   75.99
  -5  -4  -5 1090.19   72.89
   5   4   5 1321.67   72.69
   5  -4  -5 1336.37   78.79
   5   4   5 1355.66   73.89
  -5   4  -5 1277.17   76.59
  -5   4  -5 1305.77   73.99
  -5  -4   5 1212.78   76.59
   6   4  -5  500.95   39.00
   6  -4   5  513.85   39.20
  -6   4   5  488.55   40.20
  -6  -4  -5  458.45   34.20
  -6  -4  -5  474.15   35.40
   6  -4  -5  387.26   39.90
   6  -4  -5  404.06   33.10
  -6  -4   5  393.66   37.20
  -6   4  -5  349.27   35.40
  -6   4  -5  386.66   34.10
   6   4   5  404.26   33.60
   6   4   5  379.06   32.60
   7   4  -5  793.92   55.79
  -7   4   5  760.02   56.79
  -7  -4  -5  775.92   51.59
   7  -4   5  806.52   55.89
  -7  -4  -5  828.22   52.39
  -7   4   5  809.22   51.09
  -7   4  -5  693.83   52.89
  -7   4  -5  659.23   55.39
   7   4   5  656.43   49.10
   7  -4  -5  724.63   57.29
   7   4   5  682.33   51.09
   7  -4  -5  647.34   48.90
  -8  -4  -5   86.49   18.00
   8   4  -5   52.29   18.50
  -8   4   5   67.99   15.10
   8  -4   5   72.89   20.40
   8  -4  -5   96.69   24.70
  -8   4  -5   92.99   19.20
  -8   4  -5   97.39   19.90
   8   4   5  104.59   20.30
   8  -4  -5  120.99   17.20
   8   4   5  133.69   19.20
  -9  -4  -5  980.20   59.69
  -9  -4  -5  946.91   62.39
   9   4  -5  913.71   66.19
  -9   4   5  886.81   57.99
   9  -4   5  908.91   66.29
   9  -4  -5  792.12   66.49
   9  -4  -5  748.93   59.89
   9   4   5  705.13   56.19
  10   4  -5  306.07   37.90
 -10   4   5  277.57   29.20
  10  -4   5  319.17   42.10
 -10  -4  -5  298.37   30.60
  10  -4  -5  288.07   42.00
  10   4   5  317.17   30.00
 -10   4  -5  223.58   32.60
  10   4   5  277.17   35.20
  10  -4  -5  290.47   27.10
  11  -4   5  386.76   49.70
  11   4  -5  396.26   46.20
 -11  -4  -5  396.86   37.40
  11   4   5  440.46   45.60
  11  -4  -5  421.26   51.79
 -11   4  -5  465.45   41.90
  11  -4  -5  485.45   37.00
 -12  -4  -5  899.81   62.39
  12   4  -5  946.71   74.79
 -12   4   5  893.71   62.49
  12  -4   5  800.62   73.69
 -12   4  -5  969.40   69.19
  12   4   5 1011.90   73.59
  12  -4  -5  926.21   63.29
  12  -4  -5  926.81   77.99
 -13  -4  -5  423.56   36.30
  13   4  -5  402.06   48.40
  13  -4   5  376.26   51.99
 -13   4   5  395.76   34.90
  13   4   5  332.67   34.80
 -13   4  -5  375.36   40.50
  13   4   5  313.37   43.50
  13  -4  -5  318.07   50.49
 -14   4   5   71.49   18.20
  14  -4   5   38.40   31.70
  14   4  -5   39.50   24.20
  14   4   5   77.59   20.00
  14  -4  -5   79.39   33.00
  14   4   5  107.69   30.00
  15   4  -5  250.07   45.30
  15  -4   5  256.77   46.20
 -15   4  -5  259.37   36.40
  15  -4  -5  218.88   46.50
  15   4   5  253.07   41.50
  16  -4   5   91.49   33.70
  16   4  -5  137.09   36.40
 -16   4  -5  122.99   32.70
  16  -4  -5   93.59   39.40
  16   4   5  117.09   31.10
  17   4  -5  121.59   42.50
  17  -4   5   47.90   41.70
 -17   4  -5  142.09   28.60
  17  -4  -5   79.09   39.40
  17   4   5  158.88   38.40
   0  -5   5 2990.40  162.28
   0  -5   5 2870.61  162.08
   0   5  -5 2796.32  161.48
   0  -5  -5 2883.81  160.18
   0   5   5 2906.91  159.98
   0  -5   5 2947.41  161.98
   1   5  -5  542.65   37.50
   1  -5   5  534.25   38.10
   1   5  -5  535.25   39.00
  -1   5   5  502.05   36.70
   1  -5   5  541.95   39.00
  -1  -5  -5  525.55   36.10
   1  -5   5  576.54   40.00
  -1  -5  -5  560.84   35.80
   1  -5  -5  526.65   39.10
   1  -5  -5  568.84   37.90
  -1  -5   5  590.04   39.50
  -1   5  -5  543.25   39.70
  -1  -5   5  561.34   37.90
  -2  -5  -5 1363.46   83.99
  -2  -5  -5 1362.36   86.69
   2   5  -5 1342.57   83.99
  -2  -5  -5 1489.95   84.29
   2  -5   5 1450.55   88.39
  -2   5   5 1375.26   85.79
   2  -5   5 1367.66   86.49
   2   5  -5 1371.36   87.39
   2  -5  -5 1587.34   88.29
  -2  -5   5 1546.75   84.89
  -2  -5   5 1575.14   88.29
  -2   5  -5 1652.53   87.59
  -2   5  -5 1566.64   88.79
   2  -5  -5 1522.75   87.19
   3   5  -5  288.97   28.20
  -3   5   5  281.27   27.20
   3   5  -5  287.27   23.20
  -3  -5  -5  328.77   27.20
  -3  -5  -5  308.47   24.40
   3  -5   5  286.57   29.80
   3  -5   5  260.17   27.20
   3  -5  -5  309.67   27.40
  -3  -5   5  348.27   24.40
  -3  -5   5  337.17   29.40
   3  -5  -5  307.77   29.10
  -3   5  -5  309.57   29.80
   3   5   5  343.67   25.40
  -3   5  -5  339.77   27.60
  -4  -5  -5  114.39   15.00
   4  -5   5   75.49   18.90
   4   5  -5   98.29   19.00
  -4   5   5  103.79   17.90
  -4  -5  -5  105.99   16.20
   4  -5   5  117.09   19.20
   4   5  -5  104.39   12.10
  -4   5  -5  117.59   17.00
   4  -5  -5  100.19   19.60
   4   5   5   80.59   14.00
  -4  -5   5   93.39   17.60
   4  -5  -5   97.89   17.50
  -4  -5   5   91.39   13.70
  -4   5  -5  117.89   20.50
  -5   5   5  804.92   57.69
   5  -5   5  885.71   57.59
  -5   5   5  879.81   56.09
   5   5  -5  783.42   56.79
  -5  -5  -5  851.81   53.19
   5   5  -5  848.02   47.00
  -5  -5  -5  855.81   54.69
  -5   5  -5  762.22   54.29
  -5  -5   5  800.62   62.39
   5  -5  -5  818.52   54.79
  -5  -5   5  815.62   47.60
   5  -5  -5  798.12   58.59
   5   5   5  812.72   53.29
  -5   5  -5  799.12   56.49
   6  -5   5  875.11   64.39
  -6  -5  -5  803.12   59.09
  -6   5   5  991.00   65.99
  -6   5   5  860.01   60.69
   6   5  -5  965.40   79.19
   6  -5   5  892.51   64.69
  -6  -5  -5  900.01   60.39
   6  -5  -5 1048.20   62.29
  -6   5  -5  992.20   65.19
  -6  -5   5  974.50   65.39
   6   5   5 1000.70   60.79
  -7  -5  -5  778.52   51.19
   7  -5   5  761.92   56.49
  -7   5   5  863.61   64.69
  -7  -5  -5  816.12   52.09
  -7   5   5  816.82   52.69
   7   5  -5  782.32   56.39
   7  -5   5  724.13   54.79
   7   5   5  639.74   50.69
  -7   5  -5  657.93   52.79
  -7   5  -5  669.83   51.69
   7   5   5  644.54   48.70
   7  -5  -5  698.53   57.59
  -8  -5  -5  551.44   44.60
  -8   5   5  553.74   44.90
  -8  -5  -5  500.85   44.00
   8   5  -5  494.65   48.50
   8  -5   5  521.95   50.19
   8   5   5  656.63   47.90
   8  -5  -5  676.63   54.49
  -8   5  -5  697.73   54.49
   8  -5  -5  675.73   45.80
   8   5   5  693.63   44.90
  -8   5  -5  699.23   49.80
  -9  -5  -5   77.89   18.80
  -9  -5  -5   81.19   18.30
   9  -5   5   47.10   24.20
   9   5  -5   85.79   23.50
   9  -5  -5  121.39   28.40
   9   5   5  113.79   19.00
  -9   5  -5  123.49   23.10
   9  -5  -5  105.99   18.90
   9   5   5   98.79   21.50
  10   5  -5  115.39   26.10
 -10   5   5   96.89   20.00
  10  -5   5   61.19   37.20
 -10  -5  -5   92.99   19.70
 -10   5  -5   99.59   22.50
  10   5   5   64.89   16.00
  10  -5  -5   93.59   33.30
  10   5   5  112.79   23.90
  10  -5  -5   89.59   19.10
 -11  -5  -5  720.93   54.19
  11  -5   5  705.33   68.09
 -11   5   5  793.02   56.79
  11   5  -5  676.53   63.19
  11   5   5  828.22   55.09
  11   5   5  829.72   63.29
  11  -5  -5  821.12   70.29
 -11   5  -5  802.62   60.99
  12  -5   5  733.43   72.29
 -12  -5  -5  743.43   52.89
  12   5  -5  728.73   78.89
 -12   5   5  713.63   53.89
 -12   5  -5  721.43   58.79
  12   5   5  722.63   61.09
 -13   5   5  692.03   53.69
 -13  -5  -5  707.33   51.79
  13   5  -5  792.92   67.49
  13  -5   5  641.44   70.79
  13  -5  -5  702.93   70.29
  13   5   5  687.13   61.89
  13   5   5  698.53   52.29
 -13   5  -5  704.63   58.49
 -14   5   5  554.54   45.90
  14  -5   5  489.35   60.19
 -14  -5  -5  628.54   43.60
  14   5  -5  458.65   56.49
  14  -5  -5  508.65   63.19
  14   5   5  506.65   43.50
 -14   5  -5  576.24   52.29
  15  -5   5  211.88   46.30
 -15   5   5  196.78   28.80
  15   5  -5  209.98   41.50
  15  -5  -5  202.68   45.30
  15   5   5  305.27   42.70
 -15   5  -5  323.47   45.80
  16   5  -5   38.80   26.00
  16  -5   5    3.70   30.20
 -16   5  -5   83.29   22.30
  16   5   5   49.60   26.50
  16  -5  -5   17.50   30.10
  17  -5   5  259.57   56.69
  17   5  -5  393.66   60.59
  17   5   5  506.25   60.09
  17  -5  -5  377.36   62.59
 -17   5  -5  412.96   46.40
   0  -6   5  552.84   41.80
   0  -6  -5  602.24   42.20
   0  -6   5  582.44   41.30
   0  -6   5  608.14   41.80
   0   6  -5  620.44   41.80
   0   6   5  569.74   39.70
   0  -6  -5  568.94   40.10
   1  -6   5 4242.68  240.68
   1  -6   5 4426.56  240.78
   1   6  -5 4330.67  239.28
  -1  -6  -5 4421.46  241.38
  -1  -6  -5 4375.36  238.78
  -1   6   5 4335.37  239.38
   1   6  -5 4525.45  241.68
  -1  -6  -5 4312.47  238.18
   1  -6   5 4238.48  240.88
  -1  -6   5 4364.96  241.18
   1  -6  -5 4379.36  241.58
   1  -6  -5 4456.25  240.18
  -1   6  -5 4411.96  241.48
  -1  -6   5 4281.67  239.28
  -2   6   5   90.19   15.20
  -2  -6  -5   95.99   13.70
  -2  -6  -5   86.09   14.30
   2  -6   5   72.59   16.10
   2  -6   5  106.69   17.10
   2   6  -5   75.19   13.60
   2   6  -5  100.49   17.00
   2  -6  -5   74.49   16.00
  -2   6  -5   58.29   16.20
  -2  -6   5   60.19   13.50
   2  -6  -5   68.79   15.50
  -2  -6   5   88.09   17.00
  -2   6  -5   92.79   16.40
   3  -6   5  626.74   45.30
   3  -6   5  654.63   47.40
   3   6  -5  635.44   45.30
  -3  -6  -5  625.44   43.50
   3  -6  -5  532.05   45.80
  -4   6   5  367.46   30.90
   4   6  -5  324.07   30.70
  -4  -6  -5  314.27   28.10
   4  -6   5  332.07   31.70
  -4  -6  -5  294.37   26.00
  -4   6   5  333.87   30.50
   4   6  -5  323.27   23.30
   4  -6   5  326.27   31.10
   4   6   5  300.97   26.70
   4  -6  -5  312.07   32.50
  -4  -6   5  272.77   23.50
   4  -6  -5  301.07   28.50
  -4   6  -5  302.37   27.70
  -4   6  -5  318.57   31.60
  -4  -6   5  303.37   34.10
   5  -6   5  797.62   54.39
  -5   6   5  800.82   53.39
   5   6  -5  801.62   44.60
  -5   6   5  793.72   54.89
  -5  -6  -5  822.42   50.49
   5  -6   5  810.82   56.39
   5  -6  -5  634.34   54.99
   5  -6  -5  631.44   54.79
  -5   6  -5  572.84   59.79
  -6   6   5  370.46   32.50
  -6  -6  -5  358.36   30.00
   6  -6   5  295.87   33.20
  -6   6   5  412.06   36.10
  -6  -6  -5  343.47   30.40
   6   6  -5  350.86   33.10
   6  -6   5  367.96   36.30
  -6   6  -5  336.67   31.70
  -6  -6   5  326.27   34.20
   6  -6  -5  311.27   36.40
  -6  -6   5  335.17   22.40
   6   6   5  350.56   30.90
   6  -6  -5  356.36   31.20
  -6   6  -5  316.07   33.50
   7   6  -5 2575.44  142.19
  -7  -6  -5 2425.06  135.69
   7  -6   5 2528.15  141.19
   7  -6  -5 2278.87  140.99
   7  -6  -5 2272.87  136.49
   7   6   5 2270.07  135.99
  -7   6  -5 2142.59  136.79
  -7   6  -5 2176.78  138.29
  -8   6   5  180.78   24.70
   8  -6   5  228.28   32.90
   8   6  -5  196.18   30.50
  -8  -6  -5  198.48   25.20
  -8  -6  -5  215.58   25.90
  -8   6  -5  194.08   27.60
   8  -6  -5  165.88   24.10
   8  -6  -5  183.08   30.70
   9  -6   5  299.07   40.90
  -9  -6  -5  260.67   30.20
   9   6  -5  328.77   36.20
  -9   6   5  260.87   30.80
  -9   6  -5  305.57   34.10
   9  -6  -5  314.37   42.00
   9   6   5  374.36   35.10
 -10  -6  -5  290.77   32.10
  10  -6   5  296.37   42.70
  10   6  -5  302.87   37.90
[truncated: 9,321,887 more chars]
